# Supplementary material for: Acceptability, feasibility, and individual preferences of blood-based HIV self-testing in a population-based sample of adolescents in Kisangani, Democratic Republic of the Congo
Source: PLoS One. 2019 Jul 1;14(7):e0218795. doi: 10.1371/journal.pone.0218795 (PMC6602204; doi:10.1371/journal.pone.0218795)
Supplement: S1 File — (XLS) [file pone.0218795.s001.xls]

## Sheet: Sheet1
ID	ID Participant	AcceptaAuto	Commune	#Makiso	#Tshopo	#Mangobo	#Kabondo	Age	#age15-17	#age18-19	Sexe	etat civil	occupation	#eleve/etudiant	#emploi	#sans emploi	niveau etude	#An et prim	#second	#univer	MascCircon	RelAmou	RappSex	RappSex6	ParSexMulti	HeteroSex	Homosex	Bisex	UtilCondomS	ConnSerPar	SerPositPar	ARV Part	RealCDV	RnonCDVdelaiC	RnonCDVautre	KceAutotest	PreTestApprov	PreTestdistribAT	PreTestRecomPar	PreTestReconCom	PreTestCapPiq	PreTestCaplectu	PreTestLangueN	#PreTestFrancai#PretestLingala		#PreTestSwahili	#PreTestToutesL	PreTestSubsti	PostTestImAccAT
1	JC33037	1	1	1	0	0	0	17	1	0	1	1	1	1	0	0	1	1	0	0	1	1	1	0		1	0	0	2	0			0	0	0	0	1	1	1	1	1	1	1	1	0	0	0	1	1
2	DE22079	1	3	0	0	1		18	0	1	1	2	2	0	1	0	2	0	1	0	1	1	1	1	1	1	0	0	2				0	0	0	0	2	1	1	1	1	1	1	1	0	0	0	1	1
3	AL22078	1	3	0	0	1	0	17	1	0	0		3	0	0	1	2	0	1	0		1	0	1	1	1	0	0	1				1			0	1	1	1	1	1	1	1	1	0	0	0	1	1
4	AA22077	1	3	0	0	1	0	16	1	0	0	1	1	1	0	0	2	0	1	0		1	1	1	1	1	0	0	1				1			0	1	1	1	1	0	1	1	1	0	0	0	0	1
5	EE22076	1	3	0	0	1	0	19	0	1	1	1	1	1	0	0	2	0	1	0	1	1	1	0	1	1	0	0	1				0	0	1	1	2	1	1	1	1	1	1	1	0	0	0	1	1
6	RE22075	1	3	0	0	1	0	18	0	1	1	1	1	1	0	0	2	0	1	0	1	1	1	1	1	1	0	0	2				0	0	1	0	1	1	1	1	0	1	4	0	0	0	1	1	1
7	ME22074	1	3	0	0	1	0	17	1	0	0		3	0	0	1	2	0	1	0		1	1	1	1	1	0	0	0	0	0		1			1	2	1	1	1	1	1	2	0	1	0	0	1	2
8	JE22073	1	1	1	0	0	0	18	0	1	1	1	1	1	0	0	3	0	0	1	1	1	1	1	1	1	0	0	1				0	0	1	0	2	1	1	1	0	0	1	1	0	0	0	1	2
9	HE22072	1	3	0	0	1	0	18	0	1	1	1	1	1	0	0	2	0	1	0	1	1	0										0	0	0	0	2	1	1	1	1	1	1	1	0	0	0	1	2
10	ML22071	0	4	0	0	0	1	18	0	1	1	1	1	1	0	0	2	0	1	0	1	1	0										0	0	0	0	2	1	1	1	1	1	1	1	0	0	0	1	2
11	PE22070	1	3	0	0	1	0	17	1	0	1	1	1	1	0	0	2	0	1	0	1	1	0										0	0	0	0	2	1	1	1	1	1	1	1	0	0	0	1	0
12	AZ22069	1	3	0	0	1	0	19	0	1	0	1	3	0	0	1	2	0	1	0		1	1	1	1	1	0	0	2				0	0	0	0	1	1	1	1	1	1	1	1	0	0	0	1	1
13	MA22068	1	3	0	0	1	0	17	0	1	1	1	1	1	0	0	3	0	0	1	1	1	1	1	1	0	1	0	2				0	0	0	1	1	1	1	1	1	1	1	1	0	0	0	1	1
14	BE22067	1	3	0	0	1	0	19	0	1	0	1	1	1	0	0	3	0	0	1		1	1	0	1	1	0	0	0	2			0	0	0	0	2	1	1	1	0	1	1	1	0	0	0	1	1
15	JL22066	1	3	0	0	1	0	15	1	0	1	2	1	1	0	0	3	0	0	1	1	1	1	0	1	1	0	0	1	0	2	2	1			1	2	1	1	1	1	1	1	1	0	0	0	1	1
16	EE22065	1	3	0	0	1	0	19	0	1	0	1	3	0	0	1	3	0	0	1		1	1	1	1	1	0	0	2	0	2	2	0	0	0	1	1	1	1	1	1	1	1	1	0	0	0	1	1
17	PO22064	0	3	0	0	1	0	18	0	1	0	1	1	1	0	0	2	0	1	0		1	1	1	1	1	0	0					0	0	0	0	2	1	1	1	1	1	1	1	0	0	0	1	1
18	HE22063	1	3	0	0	1	0	19	0	1	1	1	1	1	0	0	3	0	0	1	1	0	0										1	0	0	1	1	1	1	1	1	1	1	1	0	0	0	1	1
19	HD22062	1	1	1	0	0	0	18	0	1	1	1	1	1	0	0	3	0	0	1	1	1	1	1	1	0	0	1	2	2	2	2	0	0	0	1	2	0	0	1	1	1	1	1	0	0	0	1	1
20	BD22111	1	3	0	0	1	0	16	1	0	0	1	1	1	0	0	2	0	1	0		1	0	0	1	0							1	0	0	0	2	1	1	1	1	1	2	0	1	0	0	0
21	FY22110	1	3	0	0	1	0	19	0	1	1	1	1	1	0	0	2	0	1	0	1	1	1	1	1	1	0	0	0				0	0	0	1	2	1	1	1	1	1	2	0	1	0	0	1	1
22	NE99021	1	4	0	0	0	1	18	0	1	0	2	1	1	0	0	2	0	1	0		1	1	0	1	1	0	0	0	0			1			1	2	1	1	1	1	1	2	0	1	0	0	1	1
23	GA99020	1	4	0	0	0	1	18	0	1	0	1	1	1	0	0	2	0	1	0		1	1	1	1	1	0	0					0	0	0	1	2	1	1	1	1	1	1	1	0	0	0	1	1
24	ME99019	1	4	0	0	0	1	16	1	0	0	1	2	0	1	0	1	1	0	0		1	1	1	1	1	0	0	0	0			1			0	2	1	1	1	1	1	2	0	1	0	0	1	1
25	FE99018	1	4	0	0	0	1	17	1	0	0	1	1	1	0	0	2	0	1	0		1	0	1	1	1	0	0					0	0	0	0	2	1	1	1	1	1	1	1	0	0	0	1	1
26	JY99017	1	4	0	0	0	1	19	0	1	1		2	0	1	0	2	0	1	0	1	1	1	1	1	1	0	0	2	2	2	2	1			0	2	1	1	1	1	1	4	0	0	0	1	1	1
27	IK99016	1	4	0	0	0	1	19	0	1	1	1	1	1	0	0	3	0	0	1	1	1	1	1	1		1	1					0	0	0	1	2	1		1	2	1	1	1	0	0	0	1	1
28	PL99015	1	4	0	0	0	1	15	1	0	1	2	2	0	1	0	2	0	1	0	1	1	1	1	1	1	0	0	0	0			1			0	1	1	1	1	1	1	4	0	0	0	1	1	1
29	EE99014	1	4	0	0	0	1	17	1	0	0	1	3	0	0	1	2	0	1	0		1	1	1	1	1	0	0	0	0			1			1	2	1	1	1	1	1	1	1	0	0	0	1	1
30	AA99013	1	4	0	0	0	1	17	1	0	0	1	1	1	0	0	2	0	1	0		1	1	1	1	1	0	0	0	0			0			1	2	1	1	1	1	1	2	0	1	0	0	1	1
31	AE99012	1	4	0	0	0	1	19	0	1	0	2	2	0	1	0	2	0	1	0		1	1	1	1	1	0	0	1				0			0	2	1	1	1	0	1	2	0	1	0	0	1
32	IL99011	1	4	0	0	0	1	19	0	1	0	2	2	0	1	0	2	0	1	0		1	1	0	1				0				0	0	1	1	1	1	1	1	1	1	2	0	1	1	1	1	1
33	ME99010	1	3	0	0	1	0	17	1	0	0	1	3	0	0	1	2	0	1	0		1	1	1	1	1	0	0	2				0	0	0	0	1	1	1	1	1	1	2	0	1	0	0	1	1
34	RL99009	1	3	0	0	1	0	19	0	1	0	2	2	0	1	0	2	0	1	0		1	1	1	1	1	0	0	0	0			1			0	1	1	1	1	0	1	1	1	0	0	0	1	1
35	JE99008	1	3	0	0	1	0	18	0	1	0	1	1	1	0	0	2	0	1	0		1	1	1	1	1	0	0	2				0	0	1	0	2	1	1	1	1	1	1	1	0	0	0	1	1
36	SU99007	1	4	0	0	0	1	18	0	1	0	1	3	0	0	1	2	0	1	0		1	1	1	1	1	0	0	0	0			0	0	1	1	2	1	1	1	1	1	2	0	1	0	0	1	1
37	PT99006	0	4	0	0	0	1	19	0	1	1	1	1	1	0	0	3	0	0	1	1	1	1	1	1	1	0	0	2				0
38	LO99005	1	4	0	0	0	1	19	0	1	0	2	3	0	0	1	2	0	1	0		1	1	1	1	1	0	0	0	2			0	0	1	0	2	1	1	1	0	1	1	1	0	0	0	1	1
39	FU99003	1	4	0	0	0	1	19	0	1	0	2	2	0	1	0	2	0	1	0		1	1	1	1	1	0	0	1				0	0	1	0	2	1	1	1	1	1	1	1	0	0	0	1	1
40	CE99004	1	4	0	0	0	1	19	0	1	0	2	2	0	1	0	2	0	1	0		1	1	1	1	1	0	0	0	0			1			0	2	1	1	1	1	1	1	1	0	0	0	1	1
41	AA99002	1	4	0	0	0	1	19	0	1	0	1	1	1	0	0	2	0	1	0		1	1	1	1	1	0	0	0	0			0	0	0	0	2	1	1		1	1	1	1	0	0	0	1	1
42	FI99001	1	4	0	0	0	1	18	0	1	0	1	1	1	0	0	3	0	0	1		1	1	1	1	1	0	0	0	0			0	0	1	1	2	1	1	1	1	1	1	1	0	0	0	1	1
43	LI22129	1	4	0	0	0	1	19	0	1	1	2	2	0	1	0	3	0	0	1	1	1	1	1	1	1	0	0	2				1			1	2	1	1	1	1	1	1	1	0	0	0	1	1
44	EY22128	1	3	0	0	1	0	17	1	0	1	1	1	1	0	0	2	0	1	0	1	1	1	1	1	2	1	1	2				1			1	1	1	1	1	1	1	1	1	0	0	0	1	1
45	VE22127	1	3	0	0	1	0	15	1	0	1	1	1	1	0	0	2	0	1	0	1	1	1	1	1	1	0	0	0	0			0	0	0	1	2	1	1	1	1	1	1	1	0	0	0	0	1
46	PK22126	1	3	0	0	1	0	16	1	0	1	1	1	1	0	0	2	0	1	0	1	1	0		1								0	0	0	0	2	1	1	1	1	1	2	0	1	0	0	0	1
47	JU22125	1	3	0	0	1	0	19	0	1	0	2	3	0	0	1	2	0	1	0		1	1	1	1	1	0	0	0	0			0	0	0	0	2	1	1	1	1	1	2	0	1	0	0	0	1
48	BE22124	1	3	0	0	1	0	19	0	1	0	2	3	0	0	1	2	0	1	0		1	1	1	1	1	0	0	2				1			0	2	1	1	1	1	1	2	0	1	0	0	0	1
49	WE22124	1	3	0	0	1	0	19	0	1	0	1	1	1	0	0	2	0	1	0		1	1	1	1	1	0	0	2				0	0	1	0	2	1		1	1	1	1	1	0	0	0	0	1
50	JE22123	1	3	0	0	1	0	19	0	1	1		3	0	0	1	2	0	1	0	1	1	1	1	1	1	0	0	0	0			0	0	1	0	2	1	1	1	1	1	1	1	0	0	0	1	1
51	KI22122	1	3	0	0	1	0	19	0	1	1	1	1	1	0	0	1	1	0	0	1	1	0	0					0				0	0	0	0	2	1	1	1	1	1	1	1	0	0	0	0	2
52	AL22121	1	3	0	0	1	0	17	1	0	1	1	1	1	0	0	2	0	1	0		0	0	0					0				0	0	0	0	2	1		1	1	1	1	1	0	0	0	0	1
53	V022120	1	3	0	0	1	0	18	0	1	0	1	1	1	0	0	2	0	1	0		1	1	1	1	1	0	0	2				1			1	2	1	1	0	1	1	2	0	1	0	0	0	1
54	SA22119	1	3	0	0	1	0	17	1	0	0	1	1	1	0	0	2	0	1	0		1	1	1	1	1	0	0	0				1			0	2	1	1	1	1	1	1	1	0	0	0	0	1
55	EE22118	1	3	0	0	1	0	18	0	1	1	1	1	1	0	0	3	0	0	1	1	1	1	1	1	1	0	0	0	0			1			1	2	1	1	1	1	1	1	0	0	0	0	0	1
56	SA22117	1	3	0	0	1	0	16	1	0	0	2	3	0	0	1	1	1	0	0		1	1	1	1	1	0	0	0	0			1			0	2	1	1	1	0	0	2	0	1	0	0	1	1
57	DI22116	1	3	0	0	1	0	16	1	0	0		3	0	0	1	2	0	1	0		1	1	1	1	1	0	0	1				0	0	1	0	2	1	1	1	1	0	2	0	1	0	0	1	1
58	BE22115	1	3	0	0	1	0	15	1	0	0	1	1	1	0	0	2	0	1	0		1	1	1	1	1	0	0	0	0			0	0	0	0	2	1	1	1	1	1	2	0	1	0	0	1	1
59	KO22114	1	3	0	0	1	0	18	0	1	0	1	3	0	0	1	2	0	1	0		1	1	1	1	1	0	0	0	0			0	0	0	1	1	1	1	1	1	1	1	1	0	0	0	1	1
60	AN22113	1	3	0	0	1	0	19	0	1	1	2	1	1	0	0	3	0	0	1	1	1	1	1	1	1	0	0	0	0			1			1	1	1	1	1	0	1	2	0	1	0	0	0	1
61	CE22112	1	3	0	0	1	0	19	0	1	0	1	1	1	0	0	2	0	1	0		1	1	1	1	1	0	0	0	0			1			1	2	1	1	1	1	1	2	0	1	0	0	0	1
62	MU33012	1	1	1	0	0	0	18	0	1	1	1	1	1	0	0	2	0	1	0	1	1	1	0	1	1	0	0	2	1	0		1			1	1	1	1	1	1	1	2	0	1	0	0	1	1
63	JT33003	0	1	1	0	0	0	16	1	0	1	1	1	1	0	0	2	0	1	0	1	0	0										0	0	0	0	1		0		1	1	1	1	0	0	0	1
64	GS33026	1	1	1	0	0	0	17	1	0	1	1	1	1	0	0	1	1	0	0	1	1	1	1	1	1	0	0	2	0			0	0	0	0	1	1	1	1	1	1	1	1	0	0	0	1	1
65	SE33028	0	1	1	0	0	0	16	1	0	0	1	1	1	0	0	2	0	1	0		0	0										0	0	0	0	1	1	1	1	1	1	1	1	0	0	0	1	1
66	PA33022	1	1	1	0	0	0	17	1	0	0	1	1	1	0	0	2	0	1	0		1	0										0	0	0	0	1	1	1	1	1	1	1	1	0	0	0	1	1
67	FA33024	1	1	1	0	0	0	18	0	1	0	1	1	1	0	0	2	0	1	0		1	1	0	1	1	0	0	1				0	0	0	0	1	1	1	1	1	1	1	1	0	0	0	1	1
68	RE33021	1	1	1	0	0	0	16	1	0	0	1	1	1	0	0	2	0	1	0		1	0										1			0	2	1	1	0	0	1	1	1	0	0	0	0	1
69	PK33030	1	1	1	0	0	0	18	0	1	1	1	1	1	0	0	2	0	1	0	1	1	1	0	1	1	0	0	2	0			0	0	0	0	1	1	1	1	1	1	4	0	0	0	1	1	1
70	CK33029	1	1	1	0	0	0	19	0	1	1	1	1	1	0	0	3	0	0	1	1	1	1	1	1	1	0	0	2	0			1			0	1	1	1	1	1	1	1	1	0	0	0	1	1
71	DE33027	1	1	1	0	0	0	19	0	1	0	1	1	1	0	0	2	0	1	0		1	1	0	1	1	0	0	2	0			0	0	0	0	1	1	1	1	1	1	1	1	0	0	0	1	1
72	ME33025	1	1	1	0	0	0	18	0	1	0	1	1	1	0	0	2	0	1	0		1	1	0	1	1	0	0	2	1	0		1			0	1	1	1	1	1	1	1	1	0	0	0	1	1
73	GE33019	1	1	1	0	0	0	15	1	0	0	1	1	1	0	0	3	0	0	1		1	1	1	1	1	0	0	2	1			0	0	0	0	1	1	1	1	1	1	1	1	0	0	0	1	1
74	CA33018	1	1	1	0	0	0	17	1	0	0	1	1	1	0	0	2	0	1	0		1	0										0	0	0	0	1	1	1	1	1	1	4	0	0	0	1	1	1
75	MA33023	1	1	1	0	0	0	16	1	0	0	1	1	1	0	0	2	0	1	0		0	0										0	0	0	0	1	1	1	1	1	1	4	0	0	0	1	1	1
76	AT33013	1	1	1	0	0	0	19	0	1	1	1	1	1	0	0	2	0	1	0	1	1	1	1	1	1	0	0	2				1			0	1	1	1	1	1	1	2	0	1	0	0	1	1
77	CE33020	1	1	1	0	0	0	18	0	1	0	1	1	1	0	0	2	0	1	0		1	1	0	1	1	0	0					0	0	0	0	1	1	1	1	1	1	4	0	0	0	1	1	1
78	RE33017	1	2	0	1	0	0	18	0	1	0	1	1	1	0	0	2	0	1	0		0	0										0	0	0	0	1	1	1	0	0	1	4	0	0	0	1	1	1
79	FE33011	1	1	1	0	0	0	19	0	1	1	1	1	1	0	0	2	0	1	0	1	1	1	1	1	1	0	0	1	0			1			0	1	1	1	1	1	1	2	0	1	0	0	0	1
80	JE33014	1	1	1	0	0	0	18	0	1	1	1	1	1	0	0	2	0	1	0	1	1	1	0	1	1	0	0	0	0			0	0	0	0	1	1	1	1	1	1	2	0	1	0	0	1	1
81	DI33015	1	1	1	0	0	0	17	1	0	1	1	1	1	0	0	2	0	1	0	1	1	1	1	1	1	0	0	2	0			0	0	0	0	1	1	1	1	1	1	2	0	1	0	0	1	1
82	JT33016	1	1	1	0	0	0	16	1	0	1	1	1	1	0	0	1	1	0	0	1	0	1	0	1	1	0	0	0	0			0	0	0	0	1	1	1	1	1	1	4	0	0	0	1	1	1
83	BE33009	1	1	1	0	0	0	17	1	0	0	1	1	1	0	0	2	0	1	0		1	1	0	1	1	0	0					0	0	0	0	1	1	1	1	1	1	1	1	0	0	0	1	1
84	CA33010	0	1	1	0	0	0	18	0	1	0	1	1	1	0	0	3	0	0	1		1	0										0	0	0	0	1	0
85	JN33008	0	1	1	0	0	0	17	1	0	1	1	1	1	0	0	2	0	1	0	1	0	0										0	0	0	1	1	1	0									0
86	JT33006	0	1	1	0	0	0	16	1	0	0	1	1	1	0	0	2	0	1	0		0	0										0	0	0	0	2	0	1									0
87	PA33007	1	1	1	0	0	0	18	0	1	0	1	1	1	0	0	1	1	0	0		1	1	0	1				1		2	2	0	1	0	0	1	0	0	1	1	1	1	1	0	0	0	1	1
88	JE33004	1	1	1	0	0	0	19	0	1	1	1	1	1	0	0	3	0	0	1	1	1	1	0	1	1	0	0	1				0	0	1	0	1	1	1	1	1	1	1	1	0	0	0	1	1
89	JE33001	1	1	1	0	0	0	16	1	0	0	1	2	0	1	0	2	0	1	0		1	1	0	1	1	0	0	0	0			0	0	0	0	1	1	1	1	1	1	1	1	0	0	0	0	1
90	MI33002	1	1	1	0	0	0	15	1	0	0	1	1	1	0	0	2	0	1	0		1	1	1	1	1	0	0	2	0			0	0	0	1	1	1	0	0	1	1	1	1	0	0	0	1	1
91	BA33005	1	1	1	0	0	0	19	0	1	0	1	1	1	0	0	2	0	1	0		1	1	1	1	1	0	0	2	0			0	0	0	0	1	1	1	0	1	1	1	1	0	0	0	1	1
92	TR44023	1	2	0	1	0	0	18	0	1	1	1	1	1	0	0	1				1	1	1	1	0	2	1	0	0	0			0	1	0	0	1	1	1	1	1	1	2	0	1	0	0	1	1
93	TE44022	1	2	0	1	0	0	16	1	0	0	1	1	1	0	0	2	0	1	0		1	0						0				0	1		0	2	1	1	1	1	1	1	1	0	0	0	1	1
94	SE44021	1	2	0	1	0	0	17	1	0	0	1	1	1	0	0	2	0	1	0		1	1	0	1	1	1	0	0	0			0	0	1	0	1	1	1	1	1	1	1	1	0	0	0	1	1
95	PL44020	1	2	0	1	0	0	18	0	1	1	1	1	1	0	0	2	0	1	0	1	1	1	0	1	1	1	0					0	0	1	0	1	0	0	1	0	1	1	1	0	0	0	1
96	ME44019	0	2	0	1	0	0	19	0	1	0	1	2	0	1	0	3	0	0	1		0	0						0				0	0	1	1	1	1	0	0	0	0	4	0	0	0	1	1
97	SY44018	1	2	0	1	0	0	19	0	1	1	1	1	1	0	0	2	0	1	0	1	1	1	1	1	1	0	0	1	0			0	0	1	1	1	0	0	1	0	1	1	1	0	0	0	1	1
98	AA44016	1	2	0	1	0	0	17	1	0	0	1	1	1	0	0	2	0	1	0		0	0	0	1								0	0	1	0		0	0	0	0	0	3	0	0	1	0	0	0
99	FY44015	1	2	0	1	0	0	19	0	1	1	1	1	1	0	0	2	0	1	0	1	1	1	1	1	1	0	0	0	1			0	0	1	0	2	1	1	1	0	0	1	1	0	0	0	1	1
100	AU44014	1	2	0	1	0	0	19	0	1	1	1	1	1	0	0	2	0	1	0	1	0	0						0				0	0	1	0	1	0	0	0	1	1	1	1	0	0	0	1	1
101	AO44013	1	3	0	0	1	0	16	1	0	1	1	1	1	0	0	2	0	1	0	1	0	0						0				0	0	1	0	1	1	1	0	1	1	4	0	0	0	1	1
102	AE44012	1	2	0	1	0	0	19	0	1	1	1	1	1	0	0	2	0	1	0	1	1	1	0	1	1	0	0	2	2	2	2	0	0	1	0	1	1	1	1	1	1	4	0	0	0	1	1	1
103	ME44011	1	2	0	1	0	0	16	1	0	1	1	1	1	0	0	2	0	1	0	1	1	1	1	1	1	0	0	0	0			0	0	1	0	1	1	1	1	1	1	4	0	0	0	1	1	1
104	EO44010	1	2	0	1	0	0	15	1	0	1	1	1	1	0	0	2	0	1	0	1	1	1	1	1	1	0	0	0	0			0	0	0	0	1	0	0	1	0	1	4	0	0	0	1	1	1
105	FA44009	1	2	0	1	0	0	16	1	0	1	1	1	1	0	0	2	0	1	0	1	1	0						0	0			0	0	1	0	1	1	1	1	1	1	4	0	0	0	1	0	1
106	TJ44008	0	2	0	1	0	0	18	0	1	1	1	1	1	0	0	2	0	1	0	1	1	0	0	1	1	0	0	0	0			0	0	1	0	1	1	1	1	1	1	1	1	0	0	0	1	1
107	JL44007	1	2	0	1	0	0	16	1	0	1	1	1	1	0	0	2	0	1	0	1	1	1	1	1	1	0	0	0	0			0	0	1	0	1	1	1	1	1	1	1	1	0	0	0	1
108	JH44006	1	2	0	1	0	0	16	1	0	0	1	1	1	0	0	2	0	1	0		0	0										0	0	1	0	2	1	0	0	0	0	1	1	0	0	0	1	1
109	AA44005	1	2	0	1	0	0	19	0	1	0	1	1	1	0	0	2	0	1	0		1	0										0	0	1	0	1	1	1	1	0	1	1	1	0	0	0	1
110	EE44004	1	2	0	1	0	0	16	1	0	0	1	1	1	0	0	2	0	1	0		1	0										0	0	0	0	2	1	1	1	1	1	1	1	0	0	0	1	2
111	SH44003	1	2	0	1	0	0	17	1	0	0	1	1	1	0	0	2	0	1	0		1	0										0	0	1	0	1	1	1	1	1	1	1	1	0	0	0	1	1
112	JY44002	1	2	0	1	0	0	19	0	1	0	1	1	1	0	0	2	0	1	0		0	0						0	0			0	0	0	0	1	0	1	1	1	1	1	1	0	0	0	0	2
113	CL44001	1	2	0	1	0	0	19	0	1	0	1	1	1	0	0	2	0	1	0	1	1	1	0	1	1	0	0	1				1			0	1	1	1	1	1	1	4	0	0	0	1	1	1
114	JC33037	1	1	1	0	0	0	17	1	0	1	1	1	1	0	0	2	0	1	0	1	1	1	0		1	0	0	2	0			0	0	0	0	1	1	1	1	1	1	1	1	0	0	0	1	1
115	ME11OO9	1	1	0	1	0	0	19	0	1	1	1	1	1	0	0	3	0	0	1	1	1	1	1	0	1	0	0	1	0			1			0	1		1	1	1	1	1	1	1	1	1	1	1
116	KO11010	1	1	0	0	1	0	15	1	0	1	1	1	1	0	0	3	0	0	1	1	1	1	1	0	1	0	0	1	0			0	0	0	0	1	1	1	1	1	1	1	1	0	0	0	1	1
117	KO11011	1	1	0	0	0	1	16	1	0	0	1	1	1	0	0	1	1	0	0		1	0										0		1	0	0	0	0	1	0	0	1	0	0	1		0	0
118	RH11012	1	1	0	0	1	0	16	1	0	0	1	1	1	0	0	2	0	1	0		0	0	0	0	0	0	0	0				0		1	0	1	0	1	1		1	1	0	1	0	0	1	1
119	NE11013	1	1	0	0	0	1	17	1	0	0	1	1	1	0	0	2	0	1	0		1	0										0			0	0	1	1	1	0	1	1	1	0	0	0	1	0
120	SE11014	1	1	0	0	0	1	19	0	1	1	1	1	1	0	0	3	0	0	1	1	1	1	1	0	1	0	0	2				1			0	1	1	1	1	1	1	0	0	0	0	1	1	1
121	DS11015	1	1	0	0	0	1	16	1	0	0	1	1	1	0	0	1	1	0	0		0	0	0	0	0	0	0	0	0			0	0	0	0	1	1		1		1	1	1	0	0	0	1	0
122	EK11016	1	1	0	0	0	1	19	0	1	1	1	1	1	0	0	3	0	0	1	1	1	1	1	0	1	0	0	1				1			0	1	1	1	1	1	1	1	1	0	0	0	1	1
123	OA11017	1	1	0	0	0	1	16	1	0	0	1	1	1	0	0	2	0	1	0		1	0	0	0	0	0	0	0	0			0		1	0		0	0	1	0	1	1	0	1	0	0	1	0
124	ME11018	1	1	0	0	0	1	18	0	1	0	1	1	1	0	0	2	0	1	0		1	1	1	0	1	0	0	2				1			0	1	1	1	1	1	1	1	1	0	0	0	1	1
125	GA22015	1	1	1	0	0	0	15	1	0	0		1	1	0	0	3	0	0	1		1	1	0	0	1	0	0	0	0			0	0	0	0	1	1	1	1	1	1	1	1	0	0	0	1	1
126	SE22017	1	1	1	0	0	0	15	1	0	1	1	1	1	0	0	2	0	1	0		1	1	1	0	1	0	0	1	0			0	0	0	1	1	1	1	1	1	1	1	1	0	0	0	1	0
127	YE22016	1	1	0	0	1	0	19	0	1	0	1	1	1	0	0	3	0	1	1		1	1	0	1	1	0	0	2	0			1			1	2	1	1	1	1	1	1	1	0	0	0	0
128	DU22018	1	1	0	0	1	0	16	1	0	1		1	1	0	0	2	0	1	0	1	1	1	1	1	1	0	0	0	0			0			0	2	1	1	1	1	1	1	0	1	0	0	1	0
129	AE22020	1	1	0	0	1	0	19	0	1	1	1	1	1	0	0	2	0	1	0	1	1	1	1	1	1	0	0	0	0			1			0	2	1	1	1	1	1	1	1	0	0	0	1	0
130	GR22019	1	1	0	1	0	0	19	0	1	1	1	1	1	0	0	2	0	1	0	1	1	1	0	1	1	0	0	1	1			1			1	2	0	0	1	1	0	1	1	0	0	0	0	0
131	AE22021	1	1	0	0	1	0	15	1	0	0	1	1	0		1	1	1	0	0	0	1	0	0	0	0	0	0	0	0			0	0	0	0	1	1	1	1	1	1	1	0	1	0	0	0	1
132	PE22022	1	1	0	0	1	0	19	0	1	1	2	1	0	0	1	3	0	0	1	0	1	1	1	0	1	0	0	0	0			0	0	0	0	2	1	1	1	1	1	1	0	1	0	0	1	0
133	NE22023	1	1	0	0	1	0	19	0	1	0	2	1	1	0	0	2	0	1	0		1	1	1	1	1	0	0	1				1			0	2	1	1	1	1	1	1	0	0	1	0	1	0
134	DU22024	1	1	0	0	1	0	19	0	1	1	2	1	0	1	0	3	0	0	1	1	1	1	1	0	1	0	0	1				0	0	0	0		1	1	1	1	1	1	1	0	0	0	0	0
135	VA22025	1	1	0	0	0	1	19	0	1	0	2	1	0	1	0	2	0	1	0		1	1	1	0	1	0	0	0	0			0	0	0	0	2	1	1	1	1	1	1	1	0	0	0	1	0
136	ME22026	1	1	0	0	0	1	19	0	1	0	1	1	1	1	0	2	0	1	0		1	0	1	0	1	0	0	0	0			0	0	0	0	2	1	1	1	1	1	1	0	0	0	1	1	1
137	PK22027	1	1	0	1	0	0	17	1	0	1		1	1	0	0	2	0	1	0	1	1	1	1	1	1	0	0	1				0	0	0	0	1	1	1	1	1	1	1	0	1	0	0	1	0
138	GE22028	1	1	0	0	1	0	15	1	0	1	1	1				2	0	1	0	1	1	1	0	1				1	0			0			1	0	1	1	1	1	1	1	0	1	0	0	1	1
139	PK22028	1	1	0	0	1	0	19	0	1	1	1	1	1	0	0	2	0	1	0	1	1	1	1	0	1	0	0	1				0	0	1	0	2	1	1	1	1	1	1	0	1	0	0	1	0
140	ER55011	1	1	0	0	1	0	18	0	1	0	1	1	1	0	0	2	0	1	0		1	1	1	1	1	1	0	2	0			0	0	0	0	1	1	1	1	1	1	1	1	0	0	0	1	1
141	YU55012	1	1	0	1	0	0	18	0	1	1	1	1	1	0	0	2	0	1	0	0	1	0										0	0	0	1	1	1	1	1	1	1	1	1	0	0	0	1
142	AX55013	1	1	1	0	0	0	16	1	0	1	1	1	1	0	0	2	0	1	0	1	0											0	1		0	1	1	1	1	1	1	1	1	0	0	0	1	1
143	TA55014	1	1	0	1	0	0	19	0	1	0	1	1	1	0	0	3	0	0	1		1	1	0									1			0	1	1	1	1	1	1	1	1	0	0	0	1	1
144	RL55015	1	1	0	1	0	0	18	0	1	0	1	1	1	0	0	2	0	1	0		0	0										0		1	0	1	1	1	1	1	1	1	1	0	0	0	1	1
145	CL55016	1	1	0	1	0	0	16	1	0	0	1	1	1	0	0	2	0	1	0		0	0										0	0	1	0	1	1	1	1	1	1	1	1	0	0	0	1	1
146	AL55017	1	1	0	1	0	0	17	1	0	0	1	1	1	0	0	2	0	1	0		1	0										0	0	1	0	1	1	1	1	1	1	1	1	0	0	0	1	1
147	JE55018	1	1	0	1	0	0	19	0	1	0	1	1	1	0	0	3	0	0	1		1	1	1	1	1	0	0	2				0	0	0	0	1	1	1	1	1	1	1	1	0	0	0	1	1
148	FY55019	1	1	1	0	0	0	18	0	1	1	1	1	1	0	0	2	0	1	0	1	1	1	0		1	0	0	1				1			0	2		1	1	1	1	1	0	0	1	0	1	0
149	LO11003	1	1	0	1	0	0	19	0	1	0	1	1	1	0	0	1	1	0	0		1	1	1	0	1	0	0	1				1			1	1	1	1	1	0	1	1	1	0	0	0	1	1
150	MA11001	1	1	0	1	0	0	19	0	1	1	1	1	1	0	0	3	0	0	1	1	1	1	0		1	0	0	1				1			1	1	1	1	1	1	1	1	1	0	0	0	1	1
151	LO11002	1	1	0	1	0	0	17	1	0	0	1	1	1	0	0	2	0	1	0		1	0										0	0	0	0	2	1	1	1	0	1	1	0	0	0	1	1	0
152	LA11004	1	1	0	1	0	0	16	1	0	0	1	1	1	0	0	2	0	1	0		1	0										0		1	0	1	1	1	1	0	1	1	0	0	0	1	1	1
153	MI11005	1	1	1	0	0	0	17	1	0	0	1	1	1	0	0	2	0	1	0		1	0										1			0	1	0	0	1	0		1	0	0	0	1	1	1
154	LA11006	1	1	0	1	0	0	17	1	0	0	1	1	1	0	0	2	0	1	0		1	0										0		1	0	1	1	1	1	0	1	1	1	0	0	0	1
155	ME11007	1	1	0	1	0	0	18	0	1	0	1	1	1	0	0	1	1	0	0		1	0										0			0	1	1	1	1	1	1	1	0	0	0	1	1	1
156	ME11008	1	1	0	1	0	0	16	1	0	0	1	1	1	0	0	2	0	1	0		0	0										0	0	0	0	2	0	0	1	0	1	1	0	0	0	1	1	0
157	JE22085	1	1	0	0	1	0	18	0	1	1	1	1	1	0	0	2	0	1	0	1	1	1	1	1	1	0	0	2				0	0	0	0	1	1	1	1	1	1	1	1	0	0	0	1	1
158	AE22084	1	1	0	0	1	0	18	0	1	1	2	1	0	1	0	3	0	0	1	1	1	1	1	0	1	0	0	1				1			0	1	1	1	1	1	1	1	1	0	0	0	1	1
159	ME22083	1	1	0	0	1	0	19	0	1	1	1	1	1	0	0	3	0	0	1	1	1	1	1	1	1	0	0	2				1			1	2	1	1	1	1	1	1	1	0	0	0	1	0
160	GE22082	0	1	0	0	1	0	19	0	1	0	1	1	1	0	0	3	0	0	1		1	1	1	0	1	0	0	2				0	0	0	0	1	1	1	1	1	1	1	1	0	0	0	1	1
161	ME22081	1	1	0	0	1	0	16	1	0	1	1	1	1	0	0	2	0	1	0	1	0	0	0									0	0	0	0	2	1	1	1	1	1	1	1	0	0	0	1	0
162	DN22055	1	1	0	0	1	0	15	1	0	1	1	1	0	0	1	2	0	1	0	1	1	1	1	0	1	0	0	1				0	0	0	0	1	1	1	1	1	1	1	1	0	0	0	1	1
163	LE22056	1	1	0	0	1	0	16	1	0	0	1	1	1	0	0	2	0	1	0		1	1	1	0	1	0	0	0	0			0	0	0	0	2	1	1	1	1	1	1	1	0	0	0	0	0
164	ME22056	1	1	0	0	1	0	18	1	0	0	1	1	1	0	0	2	0	1	0		1	1	1	0	1	0	0	0	0			0	0	0	0	2	1	1	1	1	1	1	1	0	0	0	1	0
165	GD22058	1	1	0	0	1	0	16	1	0	0	1	1	1	0	0	2	0	1	0		1	0	1	0	1	0	0	0				0	0	0	1	2	1	1	1	1	1	1	1	0	0	0	0	0
166	TN22059	1	1	0	0	1	0	19	0	1	1	1	1	1	0	0	3	0	0	1	1	1	1	1	1	1	0	0	2				1			1	1	1	1	1	1	1	1	1	0	0	0	1	1
167	LE22061	1	1	0	0	1	0	17	1	0	1	1	1	1	0	0	2	0	1	0	1	1	1	1	0	1	0	0	0	0			0	0	0	0	2	1	1	1	1	1	1	1	0	0	0	0	0
168	DA22031	1	1	0	0	1	0	19	0	1	0	2	1	0	0	1	3	0	0	1		1	1	1	0	1	0	0	1				1			0	2	1	1	1	1	1	1	0	1	0	0	1	0
169	ME22032	1	1	0	0	1	0	19	0	1	0	1	1	1	0	0	3	0	0	1		1	1	1	0	1	0	0	2				1			1	2	1	1	1	0	1	1	1	0	0	0	1	0
170	HE22033	1	1	0	0	1	0	19	0	1	0	2	1	1	0	0	3	0	0	1		1	1		0	1	0	0	1				1			0	2	1	1	1	1	1	1	1	0	0	0	1	1
171	GE22034	1	1	0	0	1	0	15	1	0	1	1	1	1	0	0	3	0	0	1	1	1	1	1	0	1	0	0	0				1			1	1	1	1	1	1	1	1	1	0	0	0	1	1
172	SE22035	1	1	0	0	1	0	19	0	1	0	1	1	1	0	0	3	0	0	1		1	1	0	1	1	0	0					0	0	0	0	1	1	1	1	1	1	1	1	0	0	0	1	0
173	ME22036	1	1	1	0	0	0	17	1	0	0	1	1	0	1	0	3	0	0	1	0	1	1	0		1	0	0	0				1	0	0	1	1	1	1	1	1	1	1	1	0	0	0	1	1
174	DA22030	1	1	0	0	1	0	19	0	1	1	1	1	1	0	0	2	0	1	0	1	1	1	1	0	1	0	0	1	0			1			0	2	1	1	1	1	1	1	0	1	0	0	1	0
175	AE22029	1	1	0	0	1	0	16	1	0	1	1	1	1	0	0	2	0	1	0	1	1	0		0								0	0	0	0	1	2	1	1	1	1	1	0	1	0	0	1	0
176	BE44025	0	1	0	1	0	0	19	0	1	0	1	1	1	0	0	3	0	0	1		1	1	1	0	1	0	0	2	1	1		1		1	0	1	1	1	1	0	0	1	0	0	0	1	0	1
177	ME44026	1	1	0	1	0	0	19	0	1	0	1	1	1	0	0	3	0	0	1		1	1	0	0	1	0	0	0	0			0	0	0	0	2	1	1	1	1	1	1	0	0	0	1	1	0
178	BO44027	1	1	0	1	0	0	19	0	1	0	1	1	1	0	0	3	0	0	1													0
179	NE44028	1	1	0	1	0	0	19	0	1	0	2	1	0	0	1	2	0	1	0		1	1	1	0	1	0	0	1				1	0	1	0	1	1	1	1	1	1	1	0	1	1	0	1	1
180	NE44029	1	1	0	1	0	0	18	0	1	0	2	1	1	1	0	2	0	1	0		0	0	0									0	0	1	1	2	1	1	1	0	1	1	0	0	0	1	0
181	EE44030	1	1	0	1	0	0	18	0	1	0	1	1	1	0	0	3	0	0	1		1	1	0	0	1	0	0	0	0			1			0	2	1	1	1	1	1	1	0	0	0	1	1	1
182	MA44031	1	1	0	1	0	0	19	0	1	0	2	1	0	0	1	2	0	1	0		1	1	1	1	1	0	0	0	0			1	0	1	0	1	1	1	1	1	1	1	0	0	0	1	1	1
183	NA44033	1	1	0	1	0	0	18	0	1	0	2	1	1	0	0	2	0	1	0		1	1	0	0	1	0	0	0	0			0	0	1	0	1	1	0	1	1	1	1	1	0	0	0	1	1
184	MO44034	1	1	0	1	0	0	18	0	1	0	1	1	1	0	0	2	0	1	0		1	1	0	0	1	0	0	2				0		1	1	2	1	1	1	1	1	1	1	0	0	0	1
185	LE44035	1	1	0	1	0	0	19	0	1	0	1	1	1	0	0	2	0	1	0		1	1	1	0	1	0	0		0			0	0	1	0	1	1	1	1	1	1	1	1	0	0	0	1	1
186	DH44036	1	1	0	1	0	0	17	1	0	0	1	1	1	0	0	2	0	1	0		1	1	0	0	1	0	0	0	0			1			0	1	1	0	1	1	1	1	1	0	0	0	1	1
187	EN44037	1	1	0	1	0	0	16	1	0	0	1	1	1	0	0	2	0	1	0		1	1	0	0	1	0	0	0	0			0	0	1	0	2	1	1	1	1	1	1	0	1	0	0	1
188	CE44038	1	1	0	1	0	0	16	1	0	0	1	1	1	0	0	2	0	1	0		1	0						0				0	0	0	0	2	1	1	1	1	1	1	1	0	0	0	1	0
189	GA44039	1	1	0	1	0	0	18	0	1	1	1	1	1	0	0	2	0	1	0	1	1	1	0	0	1	0	0	0				0	0	1	0	1	0	0	1	1	1	1	1	0	0	0	1	1
190	ME44040	1	1	0	1	0	0	19	0	1	1	1	1	1	0	0	3	0	0	1	1	1	1	0	0	1	0	0	0	0			0	0	1	0	2	1	1	1	1	1	1	1	0	0	0	1
191	ER44042	1	1	0	1	0	0	18	0	1	0	1	1	1	0	0	2	0	1	0		1	1	0	1	1	0	0	2				0	0	1	0	1	1	1	1	1	1	1	1	0	0	0	1	1
192	JA44043	1	1	0	1	0	0	18	0	1	0	1	1	1	0	0	2	0	1	0		1	1	1	0	1	0	0	2				0	0	1	0	2	1	1	1	0	1	1	0	1	0	0	1	1
193	NE44044	1	1	0	1	0	0	19	0	1	0	1	1	1	0	0	3	0	0	1		1	1	0	0	1	0	0	0	0			0	0	1	1	2	0	0	0	1	0	1	1	0	0	0	0	0
194	AL44045	1	1	0	1	0	0	16	1	0	0	2	1	0	0	1	1	0	1	0		1	1	0	1	1	0	0	0				0	0	1	0	1	1	1	1	1	1	1	0	0	1	0	1	1
195	WE220	0	1	0	0	1	0	15	1	0	0	2	1	0	1	0	2	0	1	0		1	1	1	0	1	0	0	1				0	0	0	0	2	1	1	1	1	1	1	1	0	0	0	1	0
196	GA22054	1	1	0	0	1	0	17	1	0	1	1	1	1	0	0	2	0	1	0	1	1	0	1	0	1	0	0	1				0	0	0	0	1	1	1	1	1	1	1	1	0	0	0	1	1
197	JE22053	1	1	0	0	1	0	19	0	1	1	1	1	1	0	0	3	0	0	1	1	1	1	1	0	1	0	0	2				0	0	1	1	2	1	1	1	1	1	1	1	0	0	0	1	0
198	GE22052	1	1	1	0	0	0	18	0	1	1	2	1	0	0	1	2	0	1	0	1	1	1	1	0	1	0	0	0				1			0	1	1	1	1	1	1	1	1	0	0	0	1	1
199	MA22051	1	1	0	0	1	0	16	1	0	0	1	1	1	0	0	1	1	0	0		0	0	0									0	0	0	0	2	1	1	1	1	1	1	1	0	0	0	1	0
200	FE22050	1	1	0	0	1	0	19	0	1	0	2	1	0	0	1	2	0	1	0		1	1	1	0	1	0	0	0				0	0	1	1	2	1	1	1	1	1	1	0	1	0	0	1	0
201	VE22049	1	1	0	0	1	0	19	0	1	1	1	1	1	0	0	3	0	0	1		1	1	0	0	1	0	0	2				1			0	2	1	1	1	1	1	1	1	0	0	0	1	0
202	DU22048	1	1	1	0	0	0	17	1	0	1	1	1	1	0	0	3	0	0	1	1	1	1	1	1	1	0	0	2	0			1			1	1	1	1	1	1	1	1	1	0	0	0	1	1
203	JA22003	1	1	0	0	1	0	16	1	0	0	1	1	1	0	0	2	0	1	0		1	1	0	1	1	0	0	0	0			0	0	0	0	1	1	1	1	1	1	1	0	1	0	0	1	1
204	FE22006	1	1	0	0	1	0	16	1	0	0	1	1	1	0	0	2	0	1	0		1	1	1	0	1	0	0	0				0	0	0	0	2	0	0	1	0	1	1	1	0	0	0	1	0
205	DA22008	1	1	0	0	1	0	19	0	1	0	1	1	1	0	0	2	0	1	0		1	1	1	0	1	0	0	2				0	0	0	0	1	1	1	1	1	1	1	0	1	0	0	1	1
206	CE22010	1	1	1	0	0	0	18	0	1	0	1	1	1	0	0	3	0	0	1		1	0						0				0	0	1		1	2	1	1	1	1	1	1	1	0	0	1	1
207	DA22012	1	1	0	0	1	0	16	1	0	0	1	1	1	0	0	2	0	1	0		0	0										0	0	0	0	1	1	1	1	0	1	1	1	0	0	0	1	1
208	MO22047	1	1	0	0	1	0	19	0	1	0	1	1	1	0	0	3	0	0	1		1	1	1	0	1	0	0	1				1			1	2	1	1	1	1	1	1	1	0	0	0	1	0
209	ME22044	1	1	0	0	1	0	19	0	1	0	1	1	1	0	0	3	0	0	1		1	1	1	0	1	0	0	1				0	0	0	1	2	1	1	1	1	1	1	0	0	0	1	1	1
210	AN22043	1	1	0	0	1	0	19	0	1	1	1	1	1	0	0	3	0	0	1	1	1	1	1	1	0	0	1					1			1	2	1	1	1	0	1	1	1	0	0	0	0	0
211	AN22041	0	1	0	0	1	0	16	1	0	1	1	1	1	0	0	2	0	1	0	1	0	0			1	0	0					0	0	0	0	1	1	1	1	1	1	1	1	0	0	0	1	1
212	CE22039	1	1	1	0	0	0	19	0	1	0	1	1	1	0	0	3	0	0	1	0	1	1	1	0	1	0	0	2	1			1			1	2	1	1	1	1	1	1	0	1	0	0	1	0
213	RE22038	1	1	0	0	1	0	17	1	0	1	1	1	1	0	0	2	0	1	0		1	1	1	0	1	0	0	1	0			0	0	1	0	1	1	1	1	1	1	1	1	0	0	0	1	1
214	SA44024	1	1	0	1	0	0	18	0	1	0	1	1	1	0	0	2	0	1	0		1	1	1	0	1	0	0	0	1	0		0	0	0	0	2	1	1	1	1	1	1	0	1	0	0	1	1
215	JE22001	1	1	0	0	1	0	18	0	1	1	1	1	1	0	0	1	1	0	0	1	1	1	1	0	1	0	0	1		0		0	0	1	0	1	0	1	1	1	0	1	0	1	0	0	1	1
216	LE44032	1	1	0	1	0	0	18	0	1	0	2	1	0	0	1	2	0	1	0		1	1	1	0	1	0	0	2	0			1			1	1	1	1	1	1	1	1	0	1	1	0	1	1
217	JC33037	1	1	1	0	0	0	17	1	0	1	1	1	1	0	0	1	1	0	0	1	1	1	0		1	0	0	2	0			0	0	0	0	1	1	1	1	1	1	1	1	0	0	0	1	1
218	ME99041	1	4	0	0	0	1	18	0	1	0	1	3	0	0	1	2	0	1	0		1	1	1	1	1	0	0	2				1			0	2	1	1	1	1	1	2	0	1	0	0	0	2
219	ER99055	1	4	0	0	0	1	19	0	1	0	2	3	0	0	1	2	0	1	0		1	1	0	0	1	0	0	0	0			0	0	1	0		1	1		1	1	4	0	0	0	1	1
220	TR99042	1	4	0	0	0	1	15	0	1	1	1	1	1	0	0	3	0	0	1	1	1	1	1	1	1	0	0	2				0	0	0	0	2	1	1	1	1	1	1	1	0	0	0	1	1
221	CE99054	1	4	0	0	0	1	19	0	1	0	1	2	0	1	0	2	0	1	0		1	1	1	0	1	0	0	1				0	0	0	0	2	1	1	1	1	1	2	0	1	0	0	1	2
222	JE99053	1	4	0	0	0	1	18	0	1	0	1	3	0	0	1	2	0	1	0		1	1	1	1	1	0	0	1				0	0	1	0	2	1	1	1	1	1	2	0	1	0	0	1	2
223	RE99052	1	4	0	0	0	1	17	1	0	0	2	2	0	1	0	2	0	1	0		1	1	1	1	1	0	0	0				0	0	0	0	2	1	1	1	0	1	2	0	1	0	0	1	2
224	JE99051	1	4	0	0	0	1	18	0	1	0	2	3	0	0	1	3	0	0	1		1	1	1	0	1	0	0	0				1			0	2	1	1	1	1	1	2	0	1	0	0	1	2
225	ME99050	1	4	0	0	0	1	18	0	1	0	2	3	0	0	1	2	0	1	0		1	1	1	0	1	0	0	0	0			1			0	2	1	1	1	0	1	2	0	1	0	0	1	2
226	MI99049	1	4	0	0	0	1	19	0	1	0	2	3	0	0	1	2	0	1	0		1	1	1	1	1	0	0	1				1			0	1	1	1	1	0	1	2	0	1	0	0	0	2
227	PA99048	1	4	0	0	0	1	19	0	1	0	1	1	1	0	0	3	0	0	1		1	1	1	0	1	0	0	0	0			0	0	1	0	2	1	1	1	1	1	1	1	0	0	0	1	2
228	ME99047	1	4	0	0	0	1	19	0	1	0	2	3	0	0	1	1	1	0	0		1	1	1	0	1	0	0	0	0			1			0	2	1	1	1	1	1	2	0	1	0	0	1	2
229	MM55050	1	2	0	1	0	0	16	1	0	0	1	1	1	0	0	2	0	1	0		1	1										1			0	1	1	1	1	1	1	1	1	0	0	0	1	1
230	JA55049	1	2	0	1	0	0	17	1	0	0	1	1	1	0	0	2	0	1	0		1	1	0	0	1	0	0					0	0	0	0	1	1	1	1	1	1	1	1	0	0	0	1	1
231	JE55048	1	2	0	1	0	0	19	0	1	1	1	1	1	0	0	3	0	0	1	1	1	1	1	0	1	0	0	1				0	0	0	0	1	1	1	1	1	1	1	1	0	0	0	1	1
232	NE55047	1	2	0	1	0	0	16	1	0	0	1	1	1	0	0	2	0	1	0		0											0	0	0	0	1	1	1	1	1	1	1	1	0	0	0	1	1
233	BA55046	1	2	0	1	0	0	17	1	0	1	1	1	1	0	0	2	0	1	0	1	1	0										0	0	1	0	1	1	1	1	1	1	1	1	0	0	0	1	1
234	DS55045	1	1	1	0	0	0	18	0	1	0	1	1	1	0	0	2	0	1	0		0	0										0	0	1	0	1	1	1	1	1	1	1	1	0	0	0	1	1
235	MA55044	1	1	1	0	0	0	16	1	0	0	1	1	1	0	0	2	0	1	0		1	0										0	0	1	0	1	1	1	1	1	1	1	1	0	0	0	1	1
236	AA55043	1	1	1	0	0	0	19	0	1	0	1	1	1	0	0	2	0	1	0		1	1	0	0	1	0	0					0	0	0	0	1	1	1	1	1	1	1	1	0	0	0	1	1
237	FE55042	1	1	1	0	0	0	17	1	0	1	1	1	1	0	0	2	0	1	0	1	0											1			0	1	1	1	1	1	1	1	1	0	0	0	1	1
238	VE55041	1	1	1	0	0	0	17	1	0	0	1	1	1	0	0	2	0	1	0		1	1	1		1	0	0	2				0	0	0	0	1	1	1	1	1	1	1	1	0	0	0	1	1
239	JH55040	1	1	1	0	0	0	19	0	1	0	1	1	1	0	0	3	0	0	1		1	1	1	0	1	0	0	1				1			0	1	1	1	1	1	1	1	1	0	0	0	1	1
240	PA55039	1	1	1	0	0	0	17	1	0	0	1	1	1	0	0	2	0	1	0		0	0										0	0	0	0	1	1	1	1	1	1	1	1	0	0	0	1	1
241	NE55038	1	1	1	0	0	0	16	1	0	0	1	1	1	0	0	2	0	1	0		0	0										0	0	1	0	1	1	1	1	1	1	1	1	0	0	0	1	1
242	ML55037	1	2	0	1	0	0	18	0	1	0	1	1	1	0	0	3	0	0	1		1	1	1	1	1	0	0	2				1			0	1	1	1	1	1	1	1	1	0	0	0	1	1
243	NA33035	1	1	1	0	0	0	15	1	0	0	1	1	1	0	0	2	0	1	0		1	1	1	1	1	0	0	2	1	0	1	0	0	0	1	1	1	1	1	1	1	4	0	0	0	1	1	1
244	NA55036	1	2	0	1	0	0	19	0	1	0	1	1	1	0	0	2	0	1	0		1	1	0	0	1	0	0	1				0	0	1	0	1	1	1	1	1	1	1	1	0	0	0	1	1
245	PE55035	1	2	0	1	0	0	16	1	0	1	1	1	1	0	0	2	0	1	0	1	1	0										0	0	1	0	2	1	1	1	1	1	1	1	0	0	0	1	1
246	FC55034	1	2	0	1	0	0	19	0	1	1	1	1	1	0	0	2	0	1	0	1	1	1	1	1	1	0	0	2				1			0	1	1	1	1			2	0	1	0	0	1	1
247	PN55033	1	2	0	1	0	0	16	1	0	1	1	1	1	0	0	2	0	1	0	1	0	0	0									1			0	1			1	1	1	1	1	0	0	0		1
248	FE55032	1	2	0	1	0	0	17	1	0	0	1	1	1	0	0	2	0	1	0		0	0	0									0	0	0	0	1			1	1	1	1	1	0	0	0		1
249	JA55031	1	2	0	1	0	0	16	1	0	0	1	1	1	0	0	2	0	1	0		0	0	0									0	0	0	0	1	1	1	1	1	1	1	1	0	0	0	1	1
250	JR55030	1	2	0	1	0	0	15	1	0	1	1	1	1	0	0	3	0	0	1	1	0	0	0									0	0	1	0	1			1	1	1	1	1	0	0	0	1	1
251	ME55029	1	2	0	1	0	0	19	0	1	0	1	1	1	0	0	3	0	0	1		0	0	0									0	0	0	0	1			1	1	1	1	1	0	0	0	1	1
252	DF55028	1	2	0	1	0	0	17	1	0	1	1	1	1	0	0	2	0	1	0	1	0	0	0									0	0	0	0	1	1	1	1	1	1	1	1	0	0	0	1	1
253	OE55027	1	1	1	0	0	0	19	0	1	1	1	1	1	0	0	3	0	0	1	1	1	1	1	1	1	0	0	2				0	0	0	0	1	1	1	1	1	1	1	1	0	0	0	1	1
254	DL55026	1	1	1	0	0	0	18	0	1	1	1	1	1	0	0	3	0	0	1	1	1	1	0	0	1	0	0					1			0	1	1	1	1	1	1	1	1	0	0	0	1	1
255	JE55025	1	1	1	0	0	0	17	1	0	1	1	1	1	0	0	2	0	1	0	1	1	1	0	0	1	0	0	1				1			0	1	1	1	1	1	1	1	1	0	0	0	1	1
256	EE55024	1	1	1	0	0	0	19	0	1	0	1					2	0	1	0		1	1	1	0	1	0	0	1				0	0	1	0	1	1	1	1	1	1	1	1	0	0	0	1	1
257	DA55022	1	1	1	0	0	0	18	0	1	0	1	1	1	0	0	3	0	0	1		1	1	0	0	1	0	0	2				0	0	0	0	1	1	1	1	1	1	1	1	0	0	0	1	1
258	JN55023	1		1	0	0	0	19	0	1	1	1	1	1	0	0	2	0	0	1	1	1	1	1	1	1	0	0	1				1			0	1	1	1	1	1	1	1	1	0	0	0	1	1
259	GE55021	1	1	1	0	0	0	16	1	0	0	1	1	1	0	0	2	0	1	0		0	0										0	0	0	0	1	1	1	1	1	1	1	1	0	0	0	1	1
260	DI55020	1	2	0	1	0	0	19	0	1	1	1	1	1	0	0	3	0	0	1	1	1	1	0	0	1	0	0	1				0	0	0	1	1	1	1	1	1	1	1	1	0	0	0	1	1
261	AA99046	1	4	0	0	0	1	19	0	1	0	2	2	0	1	0	1	1	0	0		1	1	1	0	1	0	0	0	0			1			0	2	1	1	1	1	1	2	0	1	0	0	0	1
262	JA99045	1	4	0	0	0	1	19	0	1	0	1	3	0	0	1	2	0	1	0		1	1	1	0	1	0	0	0	0			0	0	0	0	2	1	1	1	1	1	1	1	0	0	0	0
263	EC99044	1	4	0	0	0	1	16	1	0	1	1	1	1	0	0	2	0	1	0	1	1	1	1	0	1	0	0	0	0			0	0	0	0	2	1	1	1	1	1	4	0	0	0	1	1	1
264	JE99043	1	4	0	0	0	1	19	0	1	1	1	1	1	0	0	2	0	1	0	1	1	1	1	0				1				0	0	1	0		1	1	1	1	1	4	0	0	0	1	1	1
265	CN33031	1	1	1	0	0	0	16	1	0	0	1	1	1	0	0	2	0	1	0		0	0										0	0	1	1	1	1	1		1		1	1	0	0	0	1	1
266	JN33034	1	1	1	0	0	0	18	0	1	1	1	1	1	0	0	3	0	0	1	1	1	1	1	0	1	0	0	1	0			0	0	0	1	1	1	1	1	1	1	1	1	0	0	0	1
267	JL33033	1	1	1	0	0	0	15	1	0	1	1	1	1	0	0	3	0	0	1	1	0	0	0	0	1	0	0					1			0	1	1	1	1	1	1	2	0	1	0	0	1	1
268	AA11045	1	4	0	0	0	1	17	1	0	0	1	1	1	0	0	2	0	1	0		1	1	1	1	1	0	0	1				1			0	1	1	1	1	0	1	1	1	0	0	0	1	1
269	CN11046	1	4	0	0	0	1	19	0	1	1	1	1	1	0	0	3	0	0	1	1	1	1	1	0	1	0	0	1				0	0	0	0	1	1	1	1	1	1	1	1	0	0	0	1	1
270	SA11047	1	4	0	0	0	1	17	1	0	0	1	1	1	0	0	2	0	1	0		1	1	1	0	1	0	0	2				1			1	1	1	1	1	0	1	4	0	0	0	1	1	1
271	DL11048	1	3	0	0	1	0	19	0	1	1	1	1	1	0	0	3	0	0	1	1	1	0										0	0	0	0	1	1	1	1	1	1	1	1	0	0	0	1	1
272	AY11049	1	3	0	0	1	0	18	0	1	0	1	1	1	0	0	2	0	1	0		1	1	1	1	1	0	0	1				0	0	0	0	1	1	1	1	0	1	1	1	0	0	0	1	1
273	JR11050	1	3	0	0	1	0	19	0	1	1	1	1	1	0	0	3	0	0	1	1	1	1	1	1	1	0	0	2				1			1	1	1	1	1	1	1	1	1	0	0	0	1	1
274	FU44041	1	2	0	1	0	0	18	0	1	0	1	1	1	0	0	2	0	1	0		1	1	1	1	1	0	0	0				0	0	0	0	2	1	1	1	1	1	4	0	0	0	1	1
275	LE44052	1	2	0	1	0	0	19	0	1	0	2	1	1	0	0	2	0	1	0		1	1	1	0	1	0	0	2	0			1			0	1	1	0	1	1	1	2	0	1	0	0	1	1
276	JH44053	1	2	0	1	0	0	18	0	1	0	1	1	1	0	0	2	0	1	0		1	1	1	0	1	0	0	0	0			1			0	1	1	1	1	1	1	1	1	0	0	0		1
277	MU44054	1	2	0	1	0	0	16	1	0	1	1	1	1	0	0	2	0	1	0	1	1	0						0				0	0	1	0	1	1	1	1	1	1	1	1	0	0	0	1	1
278	DL44055	1	2	0	1	0	0	16	1	0	1	1	1	1	0	0	2	0	1	0	1	1	0						0				0	0	0	0	1	1	1	1	1	1	4	0	0	0	1	1	1
279	ER44056	1	2	0	1	0	0	18	0	1	1	1	1	1	0	0	2	0	1	0	1	1	0						0				0	0	0	0	2	1	0	1	1	1	4	0	0	0	1	1	1
280	PE44057	1	2	0	1	0	0	19	0	1	1	1	1	1	0	0	2	0	1	0	1	1	1	0	1	1	0	0	2				0	0	1	0	1	1	0	1	1	1	4	0	0	0	1	1	1
281	ML44058	1	2	0	1	0	0	16	1	0	1	1	1	1	0	0	1	1	0	0	1	1	1	0	1	1	0	0	2				0	0	0	0	1	1	0	1	1	1	4	0	0	0	1	1	1
282	AI44059	1	2	0	1	0	0	17	1	0	1	1	1	1	0	0	2	0	1	0	1	1	1	1	1	1	0	0	0	0			0	0	1	0	1	1	1	1	1	1	2	0	1	0	0	1	1
283	SN44060	1	2	0	1	0	0	19	0	1	1	1	1	1	0	0	2	0	1	0	1	1	1	1	1	1	0	0	2				0	0	1	0	1	1	1	1	1	1	1	1	0	0	0	1	1
284	LE44061	1	2	0	1	0	0	18	0	1	0	1	1	1	0	0	1	1	0	0		1	1	0	0	1	0	0					1			0	2	1	0	1	1	1	1	1	0	0	0	1	1
285	LA44062	1	2	0	1	0	0	17	1	0	0	1	1	1	0	0	2	0	1	0		1	0										0	0	1	0	1	1	1	1	1	1	4	0	0	0	1	1	1
286	HE44063	1	2	0	1	0	0	17	1	0	0	1	1	1	0	0	3	0	0	1		1	1	0	0	1	0	0	0	0			1			0	2	1	0	1	1	1	4	0	0	0	1	1	1
287	EE44064	1	2	0	1	0	0	15	1	0	0	1	1	1	0	0	2	0	1	0		1	1	1	1	1	0	0	2	0			0	0	0	0	1	1	0	1	0	1	4	0	0	0	1	1	1
288	JE44065	1	2	0	1	0	0	18	0	1	0	2	1	1	0	0	2	0	1	0		1	1	1	0	1	0	0	0	0			1			0	1	1	1	1	0	1	4	0	0	0	1	1	1
289	JE44051	0	2	0	1	0	0	19	0	1	0	1	1	1	0	0	3	0	0	1		1	1	0	1	1	0	0	1	0			1			0	2	1	1	0	1	1	1	1	0	0	0	0	1
290	RE44050	1	2	0	1	0	0	17	1	0	0	1	1	1	0	0	1	1	0	0		1	0										0	0	0	0	1	1	1	1	1	1	1	1	0	0	0	1	1
291	RA44049	1	2	0	1	0	0	18	0	1	0	1	1	1	0	0	2	0	1	0		1	1	0	0	1	0	0	0	0			0	0	0	0	1	1	1	1	0	1	1	1	0	0	0	0	2
292	JB44048	1	2	0	1	0	0	18	0	1	1	1	1	1	0	0	1	1	0	0	1	1	0						0				0	1	0	0	1	1	1	1	1	1	1	1	0	0	0	1	1
293	BO44047	1	2	0	1	0	0	16	1	0	0	1	1	1	0	0	2	0	1	0		1	0						0				0	0	1	0	1	1	1	1	1	1	1	1	0	0	0	1
294	FR44046	1	2	0	1	0	0	19	0	1	1	1	1	1	0	0	3	0	0	1	1	1	1	0	1	1	0	0	2				0	0	0	0	1	1	1	1	1	1	4	0	0	0	1	1	1
295	JR11019	1	2	0	1	0	0	18	0	1	1	1	1	1	0	0	2	0	1	0	1	1	1	1	0	1	0	0	1				0	0	0	0	1	1	1	1	1	1	1	1	0	0	0	1	1
296	RH11020	1	2	0	1	0	0	16	1	0	0	1	1	1	0	0	2	0	1	0		1	0										0	0	0	0	1	1	1	1	0	1	2	0	1	0	0	1	1
297	MY11021	1	2	0	1	0	0	19	0	1	0	1	1	1	0	0	3	0	0	1		1	1	1	0	1	0	0	1				1			0	1	1	1	1	1	1	4	0	0	0	1	1	1
298	EE11022	0	2	0	1	0	0	19	0	1	0	1	1	1	0	0	3	0	0	1		1	1	1	0	1	0	0	1				0	0	0	0	1	1	1	1	1	1	4	0	0	0	1	1	1
299	BA11023	1	2	0	1	0	0	16	1	0	0	1	1	1	0	0	2	0	1	0		1	0										0	0	1	0	1	1	1	1	0	1	1	1	0	0	0	1	2
300	CA11024	1	2	0	1	0	0	18	0	1	0	1	1	1	0	0	1	1	0	0		1	1	0					1				1			0	1	1	1	1	1	1	4	0	0	0	1	1	1
301	RY11025	1	2	0	1	0	0	16	1	0	1	1	1	1	0	0	2	0	1	0	1	1	0										0	0	0	0	2	1	1	1	1	1	1	1	0	0	0	1	1
302	GE11026	1	2	0	1	0	0	16	1	0	0	1	1	1	0	0	2	0	1	0		1	0										0	0	1	0	1	1	1	1	0	1	2	0	1	0	0	1	1
303	GE11027	1	2	0	1	0	0	15	1	0	0	1	1	1	0	0	3	0	0	1		1	1	1	0	1	0	0	1				0	0	0	0	1	1	1	1	1	1	1	1	0	0	0	1	1
304	DE11028	1	2	0	1	0	0	16	1	0	0	1	1	1	0	0	2	0	1	0		1	0										0	0	0	0	2	1	0	1	0	1	2	0	1	0	0	1	2
305	PO11029	1	2	0	1	0	0	19	0	1	1	1	1	1	0	0	3	0	0	1	1	1	1	1	1	1	0	0	1				1			0	1	1	1	1	1	1	1	1	0	0	0	1	1
306	JE11030	1	2	0	1	0	0	16	1	0	0	1	1	1	0	0	2	0	1	0		1	0										0	0	0	0	1	0	0	1	0	1	1	1	0	0	0	1	1
307	OA11031	1	2	0	1	0	0	16	1	0	0	1	1	1	0	0	2	0	1	0		0	0										0	0	0	0	1	0	0	1	0	1	1	1	0	0	0	1	1
308	OE11032	1	3	0	0	1	0	16	1	0	0	1	1	1	0	0	2	0	1	0		1	0										0	0	0	0	1	0	0	1	0	1	1	1	0	0	0	1	1
309	OA11033	1	3	0	0	1	0	18	0	1	0	1	1	1	0	0	2	0	1	0		1	1	1	0	1	0	0	1				0	0	0	0	1	1	1	1	1	1	1	1	0	0	0	1	1
310	MA11034	1	3	0	0	1	0	16	1	0	1	1	1	1	0	0	2	0	1	0	1	1	0										0	0	0	1	1	1	1	1	1	1	4	0	0	0	1	1	1
311	MA11035	1	3	0	0	1	0	16	1	0	0	1	1	1	0	0	2	0	1	0		1	0										0	0	1	0	2	1	1	1	1	1	1	1	0	0	0	1	1
312	DE11036	1	3	0	0	1	0	16	1	0	0	1	1	1	0	0	2	0	1	0		1	0										0	0	0	0	2	0	0	1	0	1	1	1	0	0	0	1	1
313	SE11037	1	3	0	0	1	0	18	0	1	0	1	1	1	0	0	2	0	1	0		1	1	1	0	1	0	0	1				0	0	1	0	1	1	1	1	1	1	4	0	0	0	1	1	1
314	PY11098	1	3	0	0	1	0	16	1	0	0	1	1	1	0	0	2	0	1	0		1	0										1			0	1	1	1	1	1	1	1	1	0	0	0	1	1
315	BO11039	1	3	0	0	1	0	17	1	0	1	1	1	1	0	0	2	0	1	0	1	1	1	1	0	1	0	0	1				0	0	0	0	1	1	1	1	1	1	4	0	0	0	1	1	1
316	LE11040	1	3	0	0	1	0	16	1	0	0	1	1	1	0	0	2	0	1	0		1	0										0	0	1	0	1	1	1	1	1	1	1	1	0	0	0	1	1
317	DO11041	1	3	0	0	1	0	17	1	0	1	1	1	1	0	0	2	0	1	0	1	1	1	1	1	1	0	0	1				0	0	0	0	1	1	1	1	1	1	1	1	0	0	0	1	1
318	JN11042	1	3	0	0	1	0	19	0	1	1	1	1	1	0	0	3	0	0	1	1	1	1	1	1	1	0	0	2				0	0	0	0	1	1	1	1	1	1	4	0	0	0	1	1	1
319	FA11043	1	3	0	0	1	0	16	1	0	0	1	1	1	0	0	2	0	1	0		0	0										0	0	0	0	2	0	0	1	0	1	1	1	0	0	0	1	1
320	PA11044	1	3	0	0	1	0	15	1	0	0	1	1	1	0	0	2	0	1	0		1	0										0	0	1	0	1	1	1	1	1	1	1	1	0	0	0	1	1
321	BE77001	1	1	1	0	0	0	19	0	1	0	2	3	0	0	1	2	0	1	0		1	1	1	1	0	0	1	2	0	3	2	0	1	0	0	2	1	1	1	1	1	1	1	0	0	0	1	1
322	BE77002	1	1	1	0	0	0	19	0	1	0	2	3	0	0	1	3	0	0	1		1	1	1	0	0	0	1	0	1	2		0	0	0	1	1	1	1	1	1	1	1	1	0	0	0	1	1
323	BE77003	1	1	1	0	0	0	15	1	0	1	1	1	1	0	0	3	0	0	1	1	1	0						0	0			0	0	1	1	1	1	1	0	0	0	1	1	0	0	0	1	1
324	BE77004	1	1	1	0	0	0	16	1	0	0	1	1	1	0	0	2	0	1	0		1	1	1	0	1	0	0	2	0	0	0	0	0	0	0	2	1	1	1	1	1	2	0	1	0	0	0	1
325	BE77005	1	1	1	0	0	0	17	1	0	0	1	1	1	0	0	1	1	0	0		0	0	0					0				0	0	0	0	2	1	0	1	0	1	1	1	0	0	0	1	1
326	BE77006	1	1	1	0	0	0	19	0	1	1	1	1	1	0	0	3	0	0	1	1	1	0		0								0	0	1	0	2	1	1	1	1	1	1	1	0	0	0	1	1
327	BE77007	1	1	1	0	0	0	17	1	0	1	1	1	1	0	0	3	0	0	1	1	1	1	1	0	1	0	0	1	0	0		1			1	1	1	1	1	1	1	4	0	0	0	1	1	1
328	BE77009	1	1	1	0	0	0	16	1	0	1	1	1	1	0	0	3	0	0	1	1	1	1	0	1	1	0	0	1	0	3	3	0	0	0	1	2	0	0	0	0	1	1	1	0	0	0	1	2
329	BE77008	1	1	1	0	0	0	19	0	1	1	1	1	1	0	0	3	0	0	1	1	1	1	1	1	1	0	0	1	1	3	3	1	0	0	0					0	0	1	1	0	0	0	1	1
330	BE77010	1	1	1	0	0	0	19	0	1	1	1	1	1	0	0	1	1	0	0	1	1	1	1	0	1	0	0	2	0	2	2	1			0	1	1	0	0	1	1	1	1	0	0	0	1	1
331	BE77011	1	1	1	0	0	0	15	1	0	1	1	1	1	0	0	3	0	0	1	1	1	1	1	0	1	0	0	2	1	3	3	1	0	0	0	2	0	0	0	0	0	2	0	1	0	0	0	0
332	BE77012	1	1	1	0	0	0	18	0	1	1	1	1	1	0	0	1	1	0	0	1	1	0										1			0		0	0	1	0	0	4	0	0	0	1	0	0
333	BE77013	1	1	1	0	0	0	17	1	0	1	1	1	1	0	0	3	0	0	1	1	1	1	1	1	0	0	1	2	0	3	3	0	0	1	1	2	1	1	1	1	1	4	0	0	0	1	1	1
334	BE77014	1	1	1	0	0	0	19	0	1	1	2	2	0	1	0	3	0	0	1	1	1	1	0	1	1	0	0	1	0	3	3	0	1	0	1	2	1	1	1	1	1	1	1	0	0	0	1	0
335	BE77015	1	1	1	0	0	0	19	0	1	1	1	1	1	0	0	1	1	0	0	1	1	1	0					1	0	3	3	0			0	2	1	0	0	0	0	1	1	0	0	0	0	1
336	BE77016	1	1	1	0	0	0	15	1	0	1	1	1	1	0	0	3	0	0	1	1	1	0						2	0	3	3	0	0	0	0	1	1	1		1	1	1	1	0	0	0	1	1
337	BE77017	1	1	1	0	0	0	15	1	0	1	1	1	1	0	0	3	0	0	1	1	1	1	1	0	1	0	0	1	0	3	2	0	0	0	1	1	1	1	1	1	1	1	1	0	0	0	0	1
338	BE77018	1	1	1	0	0	0	17	1	0	0	1	1	1	0	0	2	0	1	0		0	0										0	0	0	0	1	0	0	1	1	1	1	1	0	0	0	1	1
339	ME33036	1	1	1	0	0	0	16	1	0	1	1	1	1	0	0	2	0	1	0	1	1	0										0	0	0	1	1	1	1	1	1	1	1	1	0	0	0	1	1
340	SM33038	1	1	1	0	0	0	19	0	1	1	1	1	1	0	0	2	0	1	0	1	1	1	0		1	0	0	0	0			0	0	0	0	1	1	1	1	1	1	1	1	0	0	0	1	1
341	HE33039	1	1	1	0	0	0	18	0	1	1	1	1	1	0	0	2	0	1	0	1	1	1	0		1	0	0	2	0			0	0	0	0	1	1	1	1	1	1	1	1	0	0	0	1	1
342	SA33040	1	1	1	0	0	0	18	0	1	1	1	1	1	0	0	2	1	0	0	1	1	1	0		1	0	0	2	0			0	0	0	0	2	1	1	1	1	1	4	0	0	0	1	1	1
343	CL55010	1	2	0	1	0	0	16	1	0	0	1	1	1	0	0	2	0	1	0		0	0										0	0	1	0	1	1	1	1	1	1	1	1	0	0	0	1	1
344	MN55009	1	2	0	1	0	0	19	0	1	1	1	1	1	0	0	3	0	0	1	1	1	1	1	0	1	0	0	2				0	0	1	0	1	1	1	1	1	1	1	1	0	0	0	1	1
345	RL55008	1	2	0	1	0	0	18	0	1	1	1	1	1	0	0	2	0	1	0	1	0	0										1			0	1	1	1	1	1	1	1	1	0	0	0	1	1
346	JE55007	1	2	0	1	0	0	18	0	1	1	1	1	1	0	0	2	0	1	0	1	1	1	0		1	0	0	2				0	0	1	0	2	1	1	1	1	1	1	1	0	0	0	1	1
347	EK55006	1	2	0	1	0	0	19	0	1	1	1	1	1	0	0	3	0	0	1	1	1	1	0	0	1	0	0					1			0	1	1	1	1	1	1	1	1	0	0	0	1	1
348	AI55005	1	2	0	1	0	0	16	1	0	1	1	1	1	0	0	3	0	0	1	1	0	0										0	0	1	0	1	1	1	1	1	1	1	1	0	0	0	1	1
349	EE55004	1	2	0	1	0	0	16	1	0	0	1	1	1	0	0	2	0	1	0		0	0										0	0	1	0	2	1	1	1	0	1	1	1	0	0	0	1	1
350	OY55003	1	2	0	1	0	0	18	0	1	1	1	1	1	0	0	2	0	1	0	1	0	0										1			0	1	1	1	1	1	1	1	1	0	0	0	1	1
351	RH55002	1	2	0	1	0	0	18	0	1	0	1	1	1	0	0	2	0	1	0		0	0										0	0	0	0	1	1	1	1	1	1	1	1	0	0	0	1	1
352	BA33045	1	1	1	0	0	0	17	1	0	0	1	1	1	0	0	2	0	1	0		0	0										0	0	0	0	1	1	1	1	1	1	1	1	0	0	0	1	1
353	PY33046	1	1	1	0	0	0	19	0	1	1	1	1	1	0	0	3	0	0	1	1	1	1	1	0	1	0	0	1				0	0	0	1	1	1	1	1	1	1	1	1	0	0	0	1	1
354	RE33047	1	1	1	0	0	0	19	0	1	0	1	1	1	0	0	3	0	0	1		1	1	0		1	0	0	1	0			1			0	1	1	1	1	1	1	1	1	0	0	0	1	1
355	ME33032	1	1	1	0	0	0	17	1	0	1	1	1	1	0	0	1	1	0	0	1	0	1	0		1	0	0	1				0	0	0	0	1	0		0	1	0	1	1	0	0	0	1	1
356	BO33044	1	1	1	0	0	0	18	0	1	0	1	1	1	0	0	2	0	1	0		1	1	1	0	1	0	0	2	0			0	0	0	0	1	1	1	1	1	1	1	1	0	0	0	1	1
357	FN33042	1	1	1	0	0	0	19	0	1	0	1	1	1	1	0	2	0	1	0		1	1	1	0	1	0	0	2	0			1			0	1	1	1	1	1	1	1	1	0	0	0	1	1
358	AE33043	1	1	1	0	0	0	18	0	1	0	1	1	1	0	0	2	0	1	0		1	1	0		1	0	0	2	0			0	0	0	0	1	1	1	1	1	1	1	1	0	0	0	1	1
359	CO33041	1	1	1	0	0	0	17	1	0	1	1	1	1	0	0	2	0	1	0	1	1	1	1	0	1	0	0	2	0			0	0	0	0	1	1	1	1	1	1	1	1	0	0	0	1	1
360	BE77019	1	1	1	0	0	0	15	1	0	1	2	1	1	0	0	1	1	0	0	1	1	1	1	1	1	0	0	2	0	3	3	0	0	0	0	2	0	1	1	1	1	1	1	0	0	0	1	1
361	BE77020	1	1	1	0	0	0	15	1	0	1	1	1	1	0	0	3	0	0	1	1	1	1	0	1				1	0			0	0	1	1	2	0	0	0	1	0	4	0	0	0	1	1	1
362	JH99040	1	4	0	0	0	1	19	0	1	0	1	1	1	0	0	3	0	0	1		1	1	1	0	1	0	0					1			1	2	1	1	1	1	1	1	1	0	0	0	1	1
363	GY99039	1	4	0	0	0	1	19	0	1	1	1	1	1	0	0	3	0	0	1	1	0	0	0									0	0	0	1	2	1	1	1	1	1	4	0	0	0	1	1	1
364	EE99038	1	4	0	0	0	1	19	0	1	0	1	1	1	0	0	2	0	1	0		1	1	1	1	1	0	0	1				1			1	2	1	1	1	1	1	2	0	1	0	0	1	1
365	NO99037	1	4	0	0	0	1	19	0	1	1	1	1	1	0	0	1	1	0	0	1	1	1	1	1	1	0	0	1				1			0	2	1	1	1	1	1	2	0	1	0	0	1	1
366	PY99036	1	4	0	0	0	1	19	0	1	1	1	1	1	0	0	2	0	1	0	1	1	1	1	1	1	0	0	1				1			1	2	1	1	1	1	1	1	1	0	0	0	1	1
367	MA99035	1	4	0	0	0	1	18	0	1	1	1	1	1	0	0	2	0	1	0	1	1	1	1	1	1	0	0	1				1			1	2	1	1	1	1	1	1	1	0	0	0	1	1
368	BO99034	1	4	0	0	0	1	18	0	1	1	1	1	1	0	0	2	0	1	0	1	1	1	1	1	1	0	0	1				1			1	2	1	1	1	1	1	2	0	1	0	0	1	1
369	HK99033	1	4	0	0	0	1	19	0	1	1	1	1	1	0	0	3	0	0	1	1	1	1	1	0	1	0	0	1				1			1	2	1	1	1	1	1	4	0	0	0	1	1	1
370	JY99032	0	4	0	0	0	1	19	0	1	1	1	1	1	0	0	3	0	0	1	1	1	1	1	1	1	0	0	1				1			1	2	1	1	1	1	1	4	0	0	0	1	1	1
371	ME99031	1	4	0	0	0	1	18	0	1	0	1	1	1	0	0	2	0	1	0		1	1	1	1	1	0	0	1				1			0	2	1	1	1	1	1	2	0	1	0	0	1	1
372	BE99030	1	4	0	0	0	1	18	0	1	1	1	1	1	0	0	2	0	1	0	1	1	1	1	1	1	0	0	0	0			0	0	0	0	2	1	1	1	1	1	1	1	0	0	0	0	1
373	AL99029	1	4	0	0	0	1	19	0	1	0	1	1	1	0	0	2	0	1	0		1	1	1	1	1	0	0	1				1			0	2	1	1	1	1	1	2	0	1	0	0	0	1
374	GA99028	1	4	0	0	0	1	19	0	1	1	1	1	1	0	0	3	0	0	1	1	1	1	1	1	1	0	0	0	0			1			1	2	1	1	1	1	1	4	0	0	0	1	0	1
375	MY99027	1	4	0	0	0	1	17	1	0	0	1	3	0	0	1	1	1	0	0		1	1	1	1	1	0	0	0	0			1			0	2	1	1	1	1	1	2	0	1	0	0	1	1
376	GE99026	0	4	0	0	0	1	19	0	1	0	2																					0
377	AL99025	1	4	0	0	0	1	19	0	1	0	2	2	0	1	0	2	0	1	0		1	1	1	0	1	0	0	0	0			0	0	0	0	2	1	1	1	0	1	2	0	1	0	0	1	1
378	EE99024	1	4	0	0	0	1	17	1	0	0	1	1	1	0	0	1	1	0	0		0	0	0									0	0	0	0	2	1	1	1	1	1	2	0	1	0	0	1	1
379	NE99023	1	4	0	0	0	1	19	0	1	0	2	3	0	0	1	1	1	0	0		1	1	1	0	1	0	0	0	0			1			1	2	1	1	1	1	1	2	0	1	0	0	1	1
380	AA99022	1	4	0	0	0	1	16	1	0	0	1	3	0	0	1	1	1	0	0		1	1	1	0	1	0	0	1				0	0	0	0	2	1	1	1	1	1	2	0	1	0	0	1	1
381	AE22109	1	3	0	0	1	0	19	0	1	0	2	2	0	1	0	3	0	0	1		1	1	1	0	1	0	0	0	1	2		0	0	0	1	2	1	1	1	1	1	1	1	0	0	0	1	1
382	PY22108	1	3	0	0	1	0	18	0	1	1	1	1	1	0	0	3	0	0	1	1	1	1	1	1	1	0	0	0	0			0	0	1	1	2	1	1	1	1	1	1	1	0	0	0	1	1
383	CE22108	1	3	0	0	1	0	16	1	0	0	1	1	1	0	0	2	0	1	0		1	1	1	0	1	0	0	0	0			0	0	0	1	2	1	1	1	1	1	1	1	0	0	0	1	1
384	GA22107	1	3	0	0	1	0	18	0	1	1	1	1	1	0	0	3	0	0	1	1	1	1	1	1	1	0	0	0	0			1			1	2	1	1	1	1	1	1	1	0	0	0	1	1
385	NE22106	1	3	0	0	1	0	17	1	0	0	1	1	1	0	0	2	0	1	0		1	1	1	0	1	0	0	0	0			0	0	0	0	1	1	1	1	1	1	2	0	1	0	0	1
386	AS22105	1	3	0	0	1	0	17	1	0	0	1	1	1	0	0	2	0	1	0		1	1	1	1	1	0	0	2				0	0	0	0	2	1	1	1	1	1	1	1	0	0	0	1	1
387	DE22104	0	3	0	0	1	0	16	1	0	1	1	1	1	0	0	2	0	1	0	1	0	0										0	0	0	1	2	1	1	1	1	1	1	1	0	0	0	1	1
388	PE22103	1	3	0	0	1	0	18	0	1	0	1	1	1	0	0	3	0	0	1		1	1	1	1	1	0	0	1				1	0	0	1	2	1	1	1	1	1	1	1	0	0	0	1	1
389	AI22102	1	3	0	0	1	0	19	0	1	0	1	1	1	0	0	3	0	0	1		1	1	1	1	1	0	0	2	0			1			0	2	1	1	1	1	1	1	1	0	0	0	1	1
390	ER22011	1	3	0	0	1	0	19	0	1	1	1	1	1	0	0	3	0	0	1	1	1	1	1	1	1	0	0	2				0	0	0	1	2	1	1	1	1	1	1	1	0	0	0	1	1
391	SA22100	1	3	0	0	1	0	16	1	0	1	1	1	1	0	0	2	0	1	0	1	0	0										0	0	0	0	1	1	1	1	1	1	1	1	0	0	0	1	1
392	EE22099	1	3	0	0	1	0	18	0	1	0	1	1	1	0	0	3	0	0	1		1	1	1	0	1	0	0	2				0	0	0	1	2	1	1	1	1	1	1	1	0	0	0	1	1
393	DE22097	1	3	0	0	1	0	19	0	1	0	1	2	0	1	0	3	0	0	1		1	1	1	1	1	0	0	2				1			1	2	1	1	1	1	1	1	1	0	0	0	1	1
394	JE22097	1	3	0	0	1	0	19	0	1	0	1	2	0	1	0	2	0	1	0		1	1	1	0	1	0	0	1				1			0	2	1	1	1	1	1	1	1	0	0	0	1	1
395	ET22096	0	3	0	0	1	0	19	0	1	1	1	1	1	0	0	2	0	1	0	1	1	1	1	0	1	0	0	0	0			0	0	0	0	2	1	1	1	1	1	1	1	0	0	0	1	1
396	SE22094	1	3	0	0	1	0	19	0	1	0	1	1	1	0	0	3	0	0	1		1	1	0	0				0	0	2	3	1			0	1	0	0	1	1	1	1	1	0	0	0	0	1
397	JY22094	1	3	0	0	1	0	17	1	0	0	1	1	1	0	0	2	0	1	0		1	1	0	0	1	0	0	0	0			0	0	0	0	1	1	1	1	1	1	2	0	1	0	0	1	1
398	EE22093	0	3	0	0	1	0	19	0	1	1	1	1	1	0	0	2	0	1	0	1	1	1	1	0	1	0	0	0				0	0	1	0	2	1	1	1	1	1	4	0	0	0	1	1	1
399	SA22092	1	3	0	0	1	0	19	0	1	0	2	3	0	0	1	2	0	1	0		1	1	1	0	1	0	0	0	0			1			0	2	1	1	1	0	1	2	0	1	0	0	1	1
400	MI22002	1	3	0	0	1	0	18	0	1	1	1	1	1	0	0	2	0	1	0	1	1	1	0	1	1	0	0	1				0	0	1	0	1	1	0	1	0	1	2	0	1	0	0	1	1
401	ST22004	1	3	0	0	1	0	16	1	0	0	1	1	1	0	0	2	0	1	0		1	1	0		1	0	0					0	0	0	0	1	1	0	1	0	1	1	1	0	0	0	1	1
402	RD22005	1	3	0	0	1	0	19	0	1	1	1	1	1	0	0	3	0	0	1	1	1	1	1	1	1	0	0	2				0	0	0	0	2	1	1	1	1	1	4	0	0	0	1	0	1
403	CL22007	1	3	0	0	1	0	19	0	1	0	2	1	1	0	0	2	0	1	0		1	1	0	0	1	0	0	2				0	0	0	0	1	1	1	1	1	1	1	1	0	0	0	0	1
404	RA22009	1	3	0	0	1	0	18	0	1	0	1	1	1	0	0	2	0	1	0		1	1	0	0	1	0	0	0	0			0	0	0	0	1	1	1	1	1	1	2	0	1	0	0	1	1
405	RA22011	1	3	0	0	1	0	16	1	0	0	1	1	1	0	0	2	0	1	0		0											0	0	0	0	1	1	1	1	1	1	1	1	0	0	0	0	1
406	TL22013	1	3	0	0	1	0	18	0	1	1	1	1	1	0	0	2	0	1	0	1	1	1	1	1	1	0	0	1				0	0	0	0	2	1	1	1	1	1	1	1	0	0	0	1	1
407	PE22014	1	3	0	0	1	0	15	1	0	0	1	1	1	0	0	2	0	1	0		1	1	0	0	1	0	0	0				0	0	0	0	1	1	1	1	0	1	1	1	0	0	0	1	1
408	GE22046	1	3	0	0	1	0	19	0	1	0	1	1	1	0	0	3	0	0	1		1	1	1	0	1	0	0	1				0	0	0	1	1	1	1	1	0	1	1	1	0	0	0	1	1
409	NE22045	1	3	0	0	1	0	17	1	0	0	1	1	1	0	0	2	0	1	0		1	1	1	0	1	0	0	0	0			0	0	1	0	1	1	1	1	1	1	1	1	0	0	0	1	1
410	TS22042	1	3	0	0	1	0	19	0	1	1	1	1	1	0	0	3	0	0	1	1	1	1	1	0	1	0	0	0	0			1	0	0	1	2	1	1	1	1	1	1	1	0	0	0	1	1
411	PE22040	1	3	0	0	1	0	19	0	1	0						3	0	0	1		1	1	0		1	0	0	1	0	3		0	0	0	0	2	1	1	1	1	1	1	1	0	0	0	1	1
412	MI88002	1	1	1	0	0	0	18	0	1	0	1	1	1	0	0	2	0	1	0		1	1	1	1	1	0	0	2	0			0	0	0	1	1	1	0	0	1	1	1	1	0	0	0	1	1
413	BA88005	1	1	1	0	0	0	19	0	1	0	1	1	1	0	0	2	0	1	0		1	1	1	1	1	0	0	2	0			0	0	0	0	1	1	1	0	1	1	1	1	0	0	0	1	1
414	TR88023	1	2	0	1	0	0	18	0	1	1	1	1	1	0	0	2	0	1	0	1	1	1	1	0	2	1	0	0	0			0	1	0	0	1	1	1	1	1	1	2	0	1	0	0	1	1
415	TE88022	1	2	0	1	0	0	16	1	0	0	1	1	1	0	0	2	0	1	0		1	0						0				0	1		0	2	1	1	1	1	1	1	1	0	0	0	1	1
416	SE88021	1	2	0	1	0	0	17	1	0	0	1	1	1	0	0	2	0	1	0		1	1	0	1	1	1	0	0	0			0	0	1	0	1	1	1	1	1	1	1	1	0	0	0	1	1
417	PL88020	1	2	0	1	0	0	18	0	1	1	1	1	1	0	0	2	0	1	0	1	1	1	0	1	1	1	0					0	0	1	0	1	0	0	1	0	1	1	1	0	0	0	1
418	ME88019	0	2	0	1	0	0	19	0	1	0	1	2	0	1	0	3	0	0	1		0	0						0				0	0	1	1	1	1	0	0	0	0	4	0	0	0	1	1
419	SY88018	1	2	0	1	0	0	19	0	1	1	1	1	1	0	0	2	0	1	0	1	1	1	1	1	1	0	0	1	0			0	0	1	1	1	0	0	1	0	1	1	1	0	0	0	1	1
420	AA88016	1	2	0	1	0	0	17	1	0	0	1	1	1	0	0	2	0	1	0		0	0	0	1								0	0	1	0		0	0	0	0	0	3	0	0	1	0	0	0
421	FY88015	1	2	0	1	0	0	19	0	1	1	1	1	1	0	0	2	0	1	0	1	1	1	1	1	1	0	0	0	1			0	0	1	0	2	1	1	1	0	0	1	1	0	0	0	1	1
422	AU88014	1	2	0	1	0	0	19	0	1	1	1	1	1	0	0	2	0	1	0	1	0	0						0				0	0	1	0	1	0	0	0	1	1	1	1	0	0	0	1	1
423	AO88013	1	3	0	0	1	0	16	1	0	1	1	1	1	0	0	2	0	1	0	1	0	0						0				0	0	1	0	1	1	1	0	1	1	4	0	0	0	1	1
424	AE88012	1	2	0	1	0	0	19	0	1	1	1	1	1	0	0	2	0	1	0	1	1	1	0	1	1	0	0	2	2	2	2	0	0	1	0	1	1	1	1	1	1	4	0	0	0	1	1	1
425	ME88011	1	2	0	1	0	0	16	1	0	1	1	1	1	0	0	2	0	1	0	1	1	1	1	1	1	0	0	0	0			0	0	1	0	1	1	1	1	1	1	4	0	0	0	1	1	1
426	EO88010	1	2	0	1	0	0	16	1	0	1	1	1	1	0	0	2	0	1	0	1	1	1	1	1	1	0	0	0	0			0	0	0	0	1	0	0	1	0	1	4	0	0	0	1	1	1
427	FA88009	1	2	0	1	0	0	16	1	0	1	1	1	1	0	0	2	0	1	0	1	1	0						0	0			0	0	1	0	1	1	1	1	1	1	4	0	0	0	1	0	1
428	TJ88008	0	2	0	1	0	0	18	0	1	1	1	1	1	0	0	2	0	1	0	1	1	0	0	1	1	0	0	0	0			0	0	1	0	1	1	1	1	1	1	1	1	0	0	0	1	1
429	JL88007	1	2	0	1	0	0	16	1	0	1	1	1	1	0	0	2	0	1	0	1	1	1	1	1	1	0	0	0	0			0	0	1	0	1	1	1	1	1	1	1	1	0	0	0	1
430	JH88006	1	2	0	1	0	0	16	1	0	0	1	1	1	0	0	2	0	1	0		0	0										0	0	1	0	2	1	0	0	0	0	1	1	0	0	0	1	1
431	AA88005	1	2	0	1	0	0	19	0	1	0	1	1	1	0	0	1	1	0	0		1	0										0	0	1	0	1	1	1	1	0	1	1	1	0	0	0	1
432	EE88004	1	2	0	1	0	0	16	1	0	0	1	1	1	0	0	2	0	1	0		1	0										0	0	0	0	2	1	1	1	1	1	1	1	0	0	0	1	2
433	SH88003	1	2	0	1	0	0	17	1	0	0	1	1	1	0	0	2	0	1	0		1	0										0	0	1	0	1	1	1	1	1	1	1	1	0	0	0	1	1
434	JY88002	1	2	0	1	0	0	19	0	1	0	1	1	1	0	0	2	0	1	0		0	0						0	0			0	0	0	0	1	0	1	1	1	1	1	1	0	0	0	0	2
435	CL88001	1	2	0	1	0	0	19	0	1	0	1	1	1	0	0	2	0	1	0	1	1	1	0	1	1	0	0	1				1			0	1	1	1	1	1	1	4	0	0	0	1	1	1
436	JC88037	1	1	1	0	0	0	17	1	0	1	1	1	1	0	0	1	1	0	0	1	1	1	0		1	0	0	2	0			0	0	0	0	1	1	1	1	1	1	1	1	0	0	0	1	1
437	ME88OO9	1	1	0	1	0	0	19	0	1	1	1	1	1	0	0	3	0	0	1	1	1	1	1	0	1	0	0	1	0			1			0	1		1	1	1	1	1	1	1	1	1	1	1
438	KO88010	1	1	0	0	1	0	19	0	1	1	1	1	1	0	0	3	0	0	1	1	1	1	1	0	1	0	0	1	0			0	0	0	0	1	1	1	1	1	1	1	1	0	0	0	1	1
439	KO88011	1	1	0	0	0	1	16	1	0	0	1	1	1	0	0	1	1	1	0		1	0										0		1	0	0	0	0	1	0	0	1	0	0	1		0	0
440	RH88012	1	1	0	0	1	0	16	1	0	0	1	1	1	0	0	2	0	1	0		0	0	0	0	0	0	0	0				0		1	0	1	0	1	1		1	1	0	1	0	0	1	1
441	NE88013	1	1	0	0	0	1	17	1	0	0	1	1	1	0	0	2	0	1	0		1	0										0			0	0	1	1	1	0	1	1	1	0	0	0	1	0
442	SE88014	1	1	0	0	0	1	19	0	1	1	1	1	1	0	0	3	0	0	1	1	1	1	1	0	1	0	0	2				1			0	1	1	1	1	1	1	0	0	0	0	1	1	1
443	DS88015	1	1	0	0	0	1	16	1	0	0	1	1	1	0	0	1	1	0	0		0	0	0	0	0	0	0	0	0			0	0	0	0	1	1		1		1	1	1	0	0	0	1	0
444	EK88016	1	1	0	0	0	1	19	0	1	1	1	1	1	0	0	3	0	0	0	1	1	1	1	0	1	0	0	1				1			0	1	1	1	1	1	1	1	1	0	0	0	1	1
445	OA88017	1	1	0	0	0	1	16	1	0	0	1	1	1	0	0	2	0	1	0		1	0	0	0	0	0	0	0	0			0		1	0		0	0	1	0	1	1	0	1	0	0	1	0
446	ME88018	1	1	0	0	0	1	18	0	1	0	1	1	1	0	0	2	0	1	0		1	1	1	0	1	0	0	2				1			0	1	1	1	1	1	1	1	1	0	0	0	1	1
447	GA88015	1	1	1	0	0	0	19	0	1	0		1	1	0	0	3	0	0	1		1	1	0	0	1	0	0	0	0			0	0	0	0	1	1	1	1	1	1	1	1	0	0	0	1	1
448	SE88017	1	1	1	0	0	0	15	1	0	1	1	1	1	0	0	2	0	1	0		1	1	1	0	1	0	0	1	0			0	0	0	1	1	1	1	1	1	1	1	1	0	0	0	1	0
449	YE88016	1	1	0	0	1	0	19	0	1	0	1	1	1	0	0	3	0	0	1		1	1	0	1	1	0	0	2	0			1			1	2	1	1	1	1	1	1	1	0	0	0	0
450	DU88018	1	1	0	0	1	0	16	1	0	1		1	1	0	0	2	0	1	0	1	1	1	1	1	1	0	0	0	0			0			0	2	1	1	1	1	1	1	0	1	0	0	1	0
451	AE88020	1	1	0	0	1	0	19	0	1	1	1	1	1	0	0	2	0	1	0	1	1	1	1	1	1	0	0	0	0			1			0	2	1	1	1	1	1	1	1	0	0	0	1	0
452	GR88019	1	1	0	1	0	0	19	0	1	1	1	1	1	0	0	2	0	1	0	1	1	1	0	1	1	0	0	1	1			1			1	2	0	0	1	1	0	1	1	0	0	0	0	0
453	AE88021	1	1	0	0	1	0	15	1	0	0	1	1	0		1	1	1	0	0	0	1	0	0	0	0	0	0	0	0			0	0	0	0	1	1	1	1	1	1	1	0	1	0	0	0	1
454	PE88022	1	1	0	0	1	0	19	0	1	1	2	1	0	0	1	3	0	0	1	0	1	1	1	0	1	0	0	0	0			0	0	0	0	2	1	1	1	1	1	1	0	1	0	0	1	0
455	NE88023	1	1	0	0	1	0	19	0	1	0	2	1	1	0	0	2	0	1	0		1	1	1	1	1	0	0	1				1			0	2	1	1	1	1	1	1	0	0	1	0	1	0
456	DU88024	1	1	0	0	1	0	19	0	1	1	2	1	0	1	0	3	0	0	1	1	1	1	1	0	1	0	0	1				0	0	0	0		1	1	1	1	1	1	1	0	0	0	0	0
457	VA88025	1	1	0	0	0	1	19	0	1	0	2	1	0	1	0	2	0	1	0		1	1	1	0	1	0	0	0	0			0	0	0	0	2	1	1	1	1	1	1	1	0	0	0	1	0
458	ME88026	1	1	0	0	0	1	19	0	1	0	1	1	1	1	0	2	0	1	0		1	0	1	0	1	0	0	0	0			0	0	0	0	2	1	1	1	1	1	1	0	0	0	1	1	1
459	PK88027	1	1	0	1	0	0	17	1	0	1		1	1	0	0	2	0	1	0	1	1	1	1	1	1	0	0	1				0	0	0	0	1	1	1	1	1	1	1	0	1	0	0	1	0
460	GE88028	1	1	0	0	1	0	18	0	1	1	1	1				2	0	1	0	1	1	1	0	1				1	0			0			1	0	1	1	1	1	1	1	0	1	0	0	1	1
461	PK88028	1	1	0	0	1	0	19	0	1	1	1	1	1	0	0	2	0	1	0	1	1	1	1	0	1	0	0	1				0	0	1	0	2	1	1	1	1	1	1	0	1	0	0	1	0
462	ER88011	1	1	0	0	1	0	18	0	1	0	1	1	1	0	0	2	0	1	0		1	1	1	1	1	1	0	2	0			0	0	0	0	1	1	1	1	1	1	1	1	0	0	0	1	1
463	YU88012	1	1	0	1	0	0	18	0	1	1	1	1	1	0	0	2	0	1	0	0	1	0										0	0	0	1	1	1	1	1	1	1	1	1	0	0	0	1
464	AX88013	1	1	1	0	0	0	16	1	0	1	1	1	1	0	0	2	0	1	0	1	0											0	1		0	1	1	1	1	1	1	1	1	0	0	0	1	1
465	TA88014	1	1	0	1	0	0	19	0	1	0	1	1	1	0	0	3	0	0	1		1	1	0									1			0	1	1	1	1	1	1	1	1	0	0	0	1	1
466	RL88015	1	1	0	1	0	0	18	0	1	0	1	1	1	0	0	2	0	1	0		0	0										0		1	0	1	1	1	1	1	1	1	1	0	0	0	1	1
467	CL88016	1	1	0	1	0	0	16	1	0	0	1	1	1	0	0	2	0	1	0		0	0										0	0	1	0	1	1	1	1	1	1	1	1	0	0	0	1	1
468	AL88017	1	1	0	1	0	0	17	1	0	0	1	1	1	0	0	1	1	0	0		1	0										0	0	1	0	1	1	1	1	1	1	1	1	0	0	0	1	1
469	JE88018	1	1	0	1	0	0	19	0	1	0	1	1	1	0	0	3	0	0	1		1	1	1	1	1	0	0	2				0	0	0	0	1	1	1	1	1	1	1	1	0	0	0	1	1
470	FY88019	1	1	1	0	0	0	18	0	1	1	1	1	1	0	0	2	0	1	0	1	1	1	0		1	0	0	1				1			0	2		1	1	1	1	1	0	0	1	0	1	0
471	LO88003	1	1	0	1	0	0	19	0	1	0	1	1	1	0	0	1	1	0	0		1	1	1	0	1	0	0	1				1			1	1	1	1	1	0	1	1	1	0	0	0	1	1
472	MA88001	1	1	0	1	0	0	19	0	1	1	1	1	1	0	0	3	0	0	1	1	1	1	0		1	0	0	1				1			1	1	1	1	1	1	1	1	1	0	0	0	1	1
473	LO88002	1	1	0	1	0	0	17	1	0	0	1	1	1	0	0	2	0	1	0		1	0										0	0	0	0	2	1	1	1	0	1	1	0	0	0	1	1	0
474	LA88004	1	1	0	1	0	0	16	1	0	0	1	1	1	0	0	2	0	1	0		1	0										0		1	0	1	1	1	1	0	1	1	0	0	0	1	1	1
475	MI88005	1	1	1	0	0	0	17	1	0	0	1	1	1	0	0	2	0	1	0		1	0										1			0	1	0	0	1	0		1	0	0	0	1	1	1
476	LA88006	1	1	0	1	0	0	17	1	0	0	1	1	1	0	0	2	0	1	0		1	0										0		1	0	1	1	1	1	0	1	1	1	0	0	0	1
477	ME88007	1	1	0	1	0	0	18	0	1	0	1	1	1	0	0	1	1	0	0		1	0										0			0	1	1	1	1	1	1	1	0	0	0	1	1	1
478	ME88008	1	1	0	1	0	0	16	1	0	0	1	1	1	0	0	2	0	1	0		0	0										0	0	0	0	2	0	0	1	0	1	1	0	0	0	1	1	0
479	JE28885	1	1	0	0	1	0	18	0	1	1	1	1	1	0	0	2	0	1	0	1	1	1	1	1	1	0	0	2				0	0	0	0	1	1	1	1	1	1	1	1	0	0	0	1	1
480	AE88084	1	1	0	0	1	0	18	0	1	1	2	1	0	1	0	3	0	0	1	1	1	1	1	0	1	0	0	1				1			0	1	1	1	1	1	1	1	1	0	0	0	1	1
481	ME88083	1	1	0	0	1	0	19	0	1	1	1	1	1	0	0	3	0	0	1	1	1	1	1	1	1	0	0	2				1			1	2	1	1	1	1	1	1	1	0	0	0	1	0
482	GE88082	0	1	0	0	1	0	19	0	1	0	1	1	1	0	0	3	0	0	1		1	1	1	0	1	0	0	2				0	0	0	0	1	1	1	1	1	1	1	1	0	0	0	1	1
483	ME88081	1	1	0	0	1	0	16	1	0	1	1	1	1	0	0	2	0	1	0	1	0	0	0									0	0	0	0	2	1	1	1	1	1	1	1	0	0	0	1	0
484	DN88055	1	1	0	0	1	0	19	0	1	1	1	1	0	0	1	2	0	1	0	1	1	1	1	0	1	0	0	1				0	0	0	0	1	1	1	1	1	1	1	1	0	0	0	1	1
485	LE88056	1	1	0	0	1	0	15	1	0	0	1	1	1	0	0	2	0	1	0		1	1	1	0	1	0	0	0	0			0	0	0	0	2	1	1	1	1	1	1	1	0	0	0	0	0
486	ME88056	1	1	0	0	1	0	18	1	0	0	1	1	1	0	0	2	0	1	0		1	1	1	0	1	0	0	0	0			0	0	0	0	2	1	1	1	1	1	1	1	0	0	0	1	0
487	GD77058	1	1	0	0	1	0	16	1	0	0	1	1	1	0	0	2	0	1	0		1	0	1	0	1	0	0	0				0	0	0	1	2	1	1	1	1	1	1	1	0	0	0	0	0
488	TN77059	1	1	0	0	1	0	19	0	1	1	1	1	1	0	0	3	0	0	1	1	1	1	1	1	1	0	0	2				1			1	1	1	1	1	1	1	1	1	0	0	0	1	1
489	LE44061	1	1	0	0	1	0	17	1	0	1	1	1	1	0	0	2	0	1	0	1	1	1	1	0	1	0	0	0	0			0	0	0	0	2	1	1	1	1	1	1	1	0	0	0	0	0
490	DA44031	1	1	0	0	1	0	19	0	1	0	2	1	0	0	1	3	0	0	1		1	1	1	0	1	0	0	1				1			0	2	1	1	1	1	1	1	0	1	0	0	1	0
491	ME44032	1	1	0	0	1	0	19	0	1	0	1	1	1	0	0	3	0	0	1		1	1	1	0	1	0	0	2				0			1	2	1	1	1	0	1	1	1	0	0	0	1	0
492	HE44033	1	1	0	0	1	0	19	0	1	0	2	1	1	0	0	3	0	0	1		1	1		0	1	0	0	1				0			0	2	1	1	1	1	1	1	1	0	0	0	1	1
493	GE44034	1	1	0	0	1	0	19	0	1	1	1	1	1	0	0	3	0	0	1	1	1	1	1	0	1	0	0	0				1			1	1	1	1	1	1	1	1	1	0	0	0	1	1
494	SE44035	1	1	0	0	1	0	19	0	1	0	1	1	1	0	0	3	0	0	1		1	1	0	1	1	0	0					0	0	0	0	1	1	1	1	1	1	1	1	0	0	0	1	0
495	MK442036	1	1	1	0	0	0	17	1	0	0	1	1	0	1	0	3	0	0	1	0	1	1	0		1	0	0	0				1	0	0	1	1	1	1	1	1	1	1	1	0	0	0	1	1
496	DC77030	1	1	0	0	1	0	19	0	1	1	1	1	1	0	0	2	0	1	0	1	1	1	1	0	1	0	0	1	0			1			0	2	1	1	1	1	1	1	0	1	0	0	1	0
497	AE77029	1	1	0	0	1	0	16	1	0	1	1	1	1	0	0	2	0	1	0	1	1	0		0								0	0	0	0	1	2	1	1	1	1	1	0	1	0	0	1	0
498	BE77025	0	1	0	1	0	0	19	0	1	0	1	1	1	0	0	3	0	0	1		1	1	1	0	1	0	0	2	1	1		1		1	0	1	1	1	1	0	0	1	0	0	0	1	0	1
499	ME77026	1	1	0	1	0	0	19	0	1	0	1	1	1	0	0	3	0	0	1		1	1	0	0	1	0	0	0	0			0	0	0	0	2	1	1	1	1	1	1	0	0	0	1	1	0
500	BO77027	1	1	0	1	0	0	19	0	1	0						2	0	1	0													0
501	NE88028	1	1	0	1	0	0	19	0	1	0	2	1	0	0	1	2	0	1	0		1	1	1	0	1	0	0	1				1	0	1	0	1	1	1	1	1	1	1	0	1	1	0	1	1
502	NE88029	1	1	0	1	0	0	18	0	1	0	2	1	1	1	0	2	0	1	0		0	0	0									0	0	1	1	2	1	1	1	0	1	1	0	0	0	1	0
503	EE77030	1	1	0	1	0	0	18	0	1	0	1	1	1	0	0	3	0	0	1		1	1	0	0	1	0	0	0	0			1			0	2	1	1	1	1	1	1	0	0	0	1	1	1
504	MA77031	1	1	0	1	0	0	19	0	1	0	2	1	0	0	1	2	0	1	0		1	1	1	1	1	0	0	0	0			1	0	1	0	1	1	1	1	1	1	1	0	0	0	1	1	1
505	NA88033	1	1	0	1	0	0	18	0	1	0	2	1	1	0	0	2	0	1	0		1	1	0	0	1	0	0	0	0			0	0	1	0	1	1	0	1	1	1	1	1	0	0	0	1	1
506	MO88034	1	1	0	1	0	0	18	0	1	0	1	1	1	0	0	2	0	1	0		1	1	0	0	1	0	0	2				0		1	1	2	1	1	1	1	1	1	1	0	0	0	1
507	LE88035	1	1	0	1	0	0	19	0	1	0	1	1	1	0	0	2	0	1	0		1	1	1	0	1	0	0		0			0	0	1	0	1	1	1	1	1	1	1	1	0	0	0	1	1
508	DH88036	1	1	0	1	0	0	17	1	0	0	1	1	1	0	0	2	0	1	0		1	1	0	0	1	0	0	0	0			1			0	1	1	0	1	1	1	1	1	0	0	0	1	1
509	EN77037	1	1	0	1	0	0	16	1	0	0	1	1	1	0	0	2	0	1	0		1	1	0	0	1	0	0	0	0			0	0	1	0	2	1	1	1	1	1	1	0	1	0	0	1
510	CE66038	1	1	0	1	0	0	16	1	0	0	1	1	1	0	0	2	0	1	0		1	0						0				0	0	0	0	2	1	1	1	1	1	1	1	0	0	0	1	0
511	GA88039	1	1	0	1	0	0	18	0	1	1	1	1	1	0	0	2	0	1	0	1	1	1	0	0	1	0	0	0				0	0	1	0	1	0	0	1	1	1	1	1	0	0	0	1	1
512	ME88040	1	1	0	1	0	0	19	0	1	1	1	1	1	0	0	3	0	0	1	1	1	1	0	0	1	0	0	0	0			0	0	1	0	2	1	1	1	1	1	1	1	0	0	0	1
513	ER88042	1	1	0	1	0	0	18	0	1	0	1	1	1	0	0	2	0	1	0		1	1	0	1	1	0	0	2				0	0	1	0	1	1	1	1	1	1	1	1	0	0	0	1	1
514	JA88043	1	1	0	1	0	0	18	0	1	0	1	1	1	0	0	2	0	1	0		1	1	1	0	1	0	0	2				0	0	1	0	2	1	1	1	0	1	1	0	1	0	0	1	1
515	NE88044	1	1	0	1	0	0	19	0	1	0	1	1	1	0	0	3	0	0	1		1	1	0	0	1	0	0	0	0			0	0	1	1	2	0	0	0	1	0	1	1	0	0	0	0	0
516	AL88045	1	1	0	1	0	0	16	1	0	0	2	1	0	0	1	1	1	0	0		1	1	0	1	1	0	0	0				0	0	1	0	1	1	1	1	1	1	1	0	0	1	0	1	1
517	WE44020	0	1	0	0	1	0	19	0	1	0	2	1	0	1	0	2	0	1	0		1	1	1	0	1	0	0	1				0	0	0	0	2	1	1	1	1	1	1	1	0	0	0	1	0
518	GA88054	1	1	0	0	1	0	17	1	0	1	1	1	1	0	0	2	0	1	0	1	1	0	1	0	1	0	0	1				0	0	0	0	1	1	1	1	1	1	1	1	0	0	0	1	1
519	JE88053	1	1	0	0	1	0	19	0	1	1	1	1	1	0	0	3	0	0	1	1	1	1	1	0	1	0	0	2				0	0	1	1	2	1	1	1	1	1	1	1	0	0	0	1	0
520	GE88052	1	1	1	0	0	0	18	0	1	1	2	1	0	0	1	2	0	1	0	1	1	1	1	0	1	0	0	0				1			0	1	1	1	1	1	1	1	1	0	0	0	1	1
521	MA88051	1	1	0	0	1	0	16	1	0	0	1	1	1	0	0	1	1	0	0		0	0	0									0	0	0	0	2	1	1	1	1	1	1	1	0	0	0	1	0
522	FE88050	1	1	0	0	1	0	19	0	1	0	2	1	0	0	1	2	0	1	0		1	1	1	0	1	0	0	0				0	0	1	1	2	1	1	1	1	1	1	0	1	0	0	1	0
523	VE88049	1	1	0	0	1	0	19	0	1	1	1	1	1	0	0	3	0	0	1		1	1	0	0	1	0	0	2				0			0	2	1	1	1	1	1	1	1	0	0	0	1	0
524	DU88048	1	1	1	0	0	0	17	1	0	1	1	1	1	0	0	3	0	0	1	1	1	1	1	1	1	0	0	2	0			0			1	1	1	1	1	1	1	1	1	0	0	0	1	1
525	JA99003	1	1	0	0	1	0	16	1	0	0	1	1	1	0	0	2	0	1	0		1	1	0	1	1	0	0	0	0			0	0	0	0	1	1	1	1	1	1	1	0	1	0	0	1	1
526	FE99006	1	1	0	0	1	0	16	1	0	0	1	1	1	0	0	2	0	1	0		1	1	1	0	1	0	0	0				0	0	0	0	2	0	0	1	0	1	1	1	0	0	0	1	0
527	DA99008	1	1	0	0	1	0	19	0	1	0	1	1	1	0	0	2	0	1	0		1	1	1	0	1	0	0	2				0	0	0	0	1	1	1	1	1	1	1	0	1	0	0	1	1
528	CE99010	1	1	1	0	0	0	18	0	1	0	1	1	1	0	0	3	0	0	1		1	0						0				0	0	1		1	2	1	1	1	1	1	1	1	0	0	1	1
529	DA99012	1	1	0	0	1	0	15	1	0	0	1	1	1	0	0	2	0	1	0		0	0										0	0	0	0	1	1	1	1	0	1	1	1	0	0	0	1	1
530	MO99047	1	1	0	0	1	0	19	0	1	0	1	1	1	0	0	3	0	0	1		1	1	1	0	1	0	0	1				1			1	2	1	1	1	1	1	1	1	0	0	0	1	0
531	ME99044	1	1	0	0	1	0	19	0	1	0	1	1	1	0	0	3	0	0	1		1	1	1	0	1	0	0	1				0	0	0	1	2	1	1	1	1	1	1	0	0	0	1	1	1
532	AN99043	1	1	0	0	1	0	19	0	1	1	1	1	1	0	0	3	0	0	1	1	1	1	1	1	0	0	1					1			1	2	1	1	1	0	1	1	1	0	0	0	0	0
533	AN99041	0	1	0	0	1	0	16	1	0	1	1	1	1	0	0	2	0	1	0	1	0	0			1	0	0					0	0	0	0	1	1	1	1	1	1	1	1	0	0	0	1	1
534	CE99039	1	1	1	0	0	0	19	0	1	0	1	1	1	0	0	3	0	0	1	0	1	1	1	0	1	0	0	2	1			1			1	2	1	1	1	1	1	1	0	1	0	0	1	0
535	RE99038	1	1	0	0	1	0	17	1	0	1	1	1	1	0	0	2					1	1	1	0	1	0	0	1	0			0	0	1	0	1	1	1	1	1	1	1	1	0	0	0	1	1
536	SA99024	1	1	0	1	0	0	18	0	1	0	1	1	1	0	0	2	0	1	0		1	1	1	0	1	0	0	0	1	0		0	0	0	0	2	1	1	1	1	1	1	0	1	0	0	1	1
537	JE99001	1	1	0	0	1	0	18	0	1	1	1	1	1	0	0	1	1	0	0	1	1	1	1	0	1	0	0	1		0		0	0	1	0	1	0	1	1	1	0	1	0	1	0	0	1	1
538	LE99032	1	1	0	1	0	0	18	0	1	0	2	1	0	0	1	2	0	1	0		1	1	1	0	1	0	0	2	0			1			1	1	1	1	1	1	1	1	0	1	1	0	1	1
539	JC99037	1	1	1	0	0	0	17	1	0	1	1	1	1	0	0	1	1	0	0	1	1	1	0		1	0	0	2	0			0	0	0	0	1	1	1	1	1	1	1	1	0	0	0	1	1
540	ME01041	1	4	0	0	0	1	18	0	1	0	1	3	0	0	1	2	0	1	0		1	1	1	1	1	0	0	2				1			0	2	1	1	1	1	1	2	0	1	0	0	0	2
541	ER01055	1	4	0	0	0	1	19	0	1	0	2	3	0	0	1	2	0	1	0		1	1	0	0	1	0	0	0	0			0	0	1	0		1	1		1	1	4	0	0	0	1	1
542	TR01042	1	4	0	0	0	1	19	0	1	1	1	1	1	0	0	3	0	0	1	1	1	1	1	1	1	0	0	2				0	0	0	0	2	1	1	1	1	1	1	1	0	0	0	1	1
543	CE01054	1	4	0	0	0	1	19	0	1	0	1	2	0	1	0	1	1	0	0		1	1	1	0	1	0	0	1				0	0	0	0	2	1	1	1	1	1	2	0	1	0	0	1	2
544	JE01053	1	4	0	0	0	1	18	0	1	0	1	3	0	0	1	2	0	1	0		1	1	1	1	1	0	0	1				0	0	1	0	2	1	1	1	1	1	2	0	1	0	0	1	2
545	RE77052	1	4	0	0	0	1	17	1	0	0	2	2	0	1	0	2	0	1	0		1	1	1	1	1	0	0	0				0	0	0	0	2	1	1	1	0	1	2	0	1	0	0	1	2
546	JE77051	1	4	0	0	0	1	18	0	1	0	2	3	0	0	1	2	0	1	0		1	1	1	0	1	0	0	0				1			0	2	1	1	1	1	1	2	0	1	0	0	1	2
547	ME77050	1	4	0	0	0	1	18	0	1	0	2	3	0	0	1	2	0	1	0		1	1	1	0	1	0	0	0	0			1			0	2	1	1	1	0	1	2	0	1	0	0	1	2
548	MI77049	1	4	0	0	0	1	19	0	1	0	2	3	0	0	1	2	0	1	0		1	1	1	1	1	0	0	1				1			0	1	1	1	1	0	1	2	0	1	0	0	0	2
549	PA77048	1	4	0	0	0	1	19	0	1	0	1	1	1	0	0	3	0	0	1		1	1	1	0	1	0	0	0	0			0	0	1	0	2	1	1	1	1	1	1	1	0	0	0	1	2
550	ME77047	1	4	0	0	0	1	19	0	1	0	2	3	0	0	1	1	1	0	0		1	1	1	0	1	0	0	0	0			1			0	2	1	1	1	1	1	2	0	1	0	0	1	2
551	MM77050	1	2	0	1	0	0	16	1	0	0	1	1	1	0	0	2	0	1	0		1	1										1			0	1	1	1	1	1	1	1	1	0	0	0	1	1
552	JA99049	1	2	0	1	0	0	17	1	0	0	1	1	1	0	0	2	0	1	0		1	1	0	0	1	0	0					0	0	0	0	1	1	1	1	1	1	1	1	0	0	0	1	1
553	JE99048	1	2	0	1	0	0	19	0	1	1	1	1	1	0	0	3	0	0	1	1	1	1	1	0	1	0	0	1				0	0	0	0	1	1	1	1	1	1	1	1	0	0	0	1	1
554	NE99047	1	2	0	1	0	0	16	1	0	0	1	1	1	0	0	2	0	1	0		0											0	0	0	0	1	1	1	1	1	1	1	1	0	0	0	1	1
555	BA99046	1	2	0	1	0	0	17	1	0	1	1	1	1	0	0	2	0	1	0	1	1	0										0	0	1	0	1	1	1	1	1	1	1	1	0	0	0	1	1
556	DS99045	1	1	1	0	0	0	18	0	1	0	1	1	1	0	0	2	0	1	0		0	0										0	0	1	0	1	1	1	1	1	1	1	1	0	0	0	1	1
557	MA99044	1	1	1	0	0	0	16	1	0	0	1	1	1	0	0	2	0	1	0		1	0										0	0	1	0	1	1	1	1	1	1	1	1	0	0	0	1	1
558	AD55043	1	1	1	0	0	0	19	0	1	0	1	1	1	0	0	2	0	1	0		1	1	0	0	1	0	0					0	0	0	0	1	1	1	1	1	1	1	1	0	0	0	1	1
559	FE99042	1	1	1	0	0	0	17	1	0	1	1	1	1	0	0	2	0	1	0	1	0											1			0	1	1	1	1	1	1	1	1	0	0	0	1	1
560	VE88041	1	1	1	0	0	0	17	1	0	0	1	1	1	0	0	2	0	1	0		1	1	1		1	0	0	2				0	0	0	0	1	1	1	1	1	1	1	1	0	0	0	1	1
561	JH88040	1	1	1	0	0	0	19	0	1	0	1	1	1	0	0	3	0	0	1		1	1	1	0	1	0	0	1				1			0	1	1	1	1	1	1	1	1	0	0	0	1	1
562	PA88039	1	1	1	0	0	0	17	1	0	0	1	1	1	0	0	2	0	1	0		0	0										0	0	0	0	1	1	1	1	1	1	1	1	0	0	0	1	1
563	NE44038	1	1	1	0	0	0	16	1	0	0	1	1	1	0	0	2	0	1	0		0	0										0	0	1	0	1	1	1	1	1	1	1	1	0	0	0	1	1
564	ML99037	1	2	0	1	0	0	18	0	1	0	1	1	1	0	0	3	0	0	1		1	1	1	1	1	0	0	2				1			0	1	1	1	1	1	1	1	1	0	0	0	1	1
565	NA99035	1	1	1	0	0	0	19	0	1	0	1	1	1	0	0	2	0	1	0		1	1	1	1	1	0	0	2	1	0	1	0	0	0	1	1	1	1	1	1	1	4	0	0	0	1	1	1
566	NA99036	1	2	0	1	0	0	19	0	1	0	1	1	1	0	0	2	0	1	0		1	1	0	0	1	0	0	1				0	0	1	0	1	1	1	1	1	1	1	1	0	0	0	1	1
567	PE99035	1	2	0	1	0	0	16	1	0	1	1	1	1	0	0	2	0	1	0	1	1	0										0	0	1	0	2	1	1	1	1	1	1	1	0	0	0	1	1
568	FC99034	1	2	0	1	0	0	19	0	1	1	1	1	1	0	0	2	0	1	0	1	1	1	1	1	1	0	0	2				1			0	1	1	1	1			2	0	1	0	0	1	1
569	PN88033	1	2	0	1	0	0	16	1	0	1	1	1	1	0	0	2	0	1	0	1	0	0	0									1			0	1			1	1	1	1	1	0	0	0		1
570	FE88032	1	2	0	1	0	0	17	1	0	0	1	1	1	0	0	2	0	1	0		0	0	0									0	0	0	0	1			1	1	1	1	1	0	0	0		1
571	JA88031	1		0	1	0	0	16	1	0	0	1	1	1	0	0	2	0	1	0		0	0	0									0	0	0	0	1	1	1	1	1	1	1	1	0	0	0	1	1
572	JR88030	1	2	0	1	0	0	19	0	1	1	1	1	1	0	0	3	0	0	1	1	0	0	0									0	0	1	0	1			1	1	1	1	1	0	0	0	1	1
573	ME88029	1	2	0	1	0	0	19	0	1	0	1	1	1	0	0	3	0	0	1		0	0	0									0	0	0	0	1			1	1	1	1	1	0	0	0	1	1
574	DF88028	1	2	0	1	0	0	17	1	0	1	1	1	1	0	0	2	0	1	0	1	0	0	0									0	0	0	0	1	1	1	1	1	1	1	1	0	0	0	1	1
575	OE77027	1	1	1	0	0	0	19	0	1	1	1	1	1	0	0	3	0	0	1	1	1	1	1	1	1	0	0	2				0	0	0	0	1	1	1	1	1	1	1	1	0	0	0	1	1
576	DL99026	1	1	1	0	0	0	18	0	1	1	1	1	1	0	0	3	0	0	1	1	1	1	0	0	1	0	0					1			0	1	1	1	1	1	1	1	1	0	0	0	1	1
577	JE99025	1	1	1	0	0	0	17	1	0	1	1	1	1	0	0	2	0	1	0	1	1	1	0	0	1	0	0	1				1			0	1	1	1	1	1	1	1	1	0	0	0	1	1
578	EE99024	1	1	1	0	0	0	19	0	1	0	1					2	0	1	0		1	1	1	0	1	0	0	1				0	0	1	0	1	1	1	1	1	1	1	1	0	0	0	1	1
579	DA99022	1	1	1	0	0	0	18	0	1	0	1	1	1	0	0	3	0	0	1		1	1	0	0	1	0	0	2				0	0	0	0	1	1	1	1	1	1	1	1	0	0	0	1	1
580	JN77023	1	1	1	0	0	0	19	0	1	1	1	1	1	0	0	3	0	0	1	1	1	1	1	1	1	0	0	1				1			0	1	1	1	1	1	1	1	1	0	0	0	1	1
581	GE99021	1	1	1	0	0	0	16	1	0	0	1	1	1	0	0	2	0	1	0		0	0										0	0	0	0	1	1	1	1	1	1	1	1	0	0	0	1	1
582	DI99020	1	2	0	1	0	0	19	0	1	1	1	1	1	0	0	3	0	0	1	1	1	1	0	0	1	0	0	1				0	0	0	1	1	1	1	1	1	1	1	1	0	0	0	1	1
583	AA88046	1	4	0	0	0	1	19	0	1	0	2	2	0	1	0	1	1	0	0		1	1	1	0	1	0	0	0	0			1			0	2	1	1	1	1	1	2	0	1	0	0	0	1
584	JA88045	1	4	0	0	0	1	19	0	1	0	1	3	0	0	1	2	0	1	0		1	1	1	0	1	0	0	0	0			0	0	0	0	2	1	1	1	1	1	1	1	0	0	0	0
585	EC88044	1	4	0	0	0	1	16	1	0	1	1	1	1	0	0	2	0	1	0	1	1	1	1	0	1	0	0	0	0			0	0	0	0	2	1	1	1	1	1	4	0	0	0	1	1	1
586	JE88043	1	4	0	0	0	1	19	0	1	1	1	1	1	0	0	2	0	1	0	1	1	1	1	0				1				0	0	1	0		1	1	1	1	1	4	0	0	0	1	1	1
587	CN01031	1	1	1	0	0	0	16	1	0	0	1	1	1	0	0	2	0	1	0		0	0										0	0	1	1	1	1	1		1		1	1	0	0	0	1	1
588	JN01034	1	1	1	0	0	0	18	0	1	1	1	1	1	0	0	3	0	0	1	1	1	1	1	0	1	0	0	1	0			0	0	0	1	1	1	1	1	1	1	1	1	0	0	0	1
589	JL66033	1	1	1	0	0	0	18	0	1	1	1	1	1	0	0	3	0	0	1	1	0	0	0	0	1	0	0					1			0	1	1	1	1	1	1	2	0	1	0	0	1	1
590	AA01045	1	4	0	0	0	1	17	1	0	0	1	1	1	0	0	2	0	1	0		1	1	1	1	1	0	0	1				1			0	1	1	1	1	0	1	1	1	0	0	0	1	1
591	CN01046	1	4	0	0	0	1	19	0	1	1	1	1	1	0	0	3	0	0	1	1	1	1	1	0	1	0	0	1				0	0	0	0	1	1	1	1	1	1	1	1	0	0	0	1	1
592	AA01047	1	4	0	0	0	1	17	1	0	0	1	1	1	0	0	1	1	0	0		1	1	1	0	1	0	0	2				1			1	1	1	1	1	0	1	4	0	0	0	1	1	1
593	RA01048	1	3	0	0	1	0	19	0	1	1	1	1	1	0	0	3	0	0	1	1	1	0										0	0	0	0	1	1	1	1	1	1	1	1	0	0	0	1	1
594	AY01049	1	3	0	0	1	0	18	0	1	0	1	1	1	0	0	1	1	0	0		1	1	1	1	1	0	0	1				0	0	0	0	1	1	1	1	0	1	1	1	0	0	0	1	1
595	JR01050	1	3	0	0	1	0	19	0	1	1	1	1	1	0	0	3	0	0	1	1	1	1	1	1	1	0	0	2				1			1	1	1	1	1	1	1	1	1	0	0	0	1	1
596	FU99041	1	2	0	1	0	0	18	0	1	0	1	1	1	0	0	2	0	1	0		1	1	1	1	1	0	0	0				0	0	0	0	2	1	1	1	1	1	4	0	0	0	1	1
597	LE88052	1	2	0	1	0	0	19	0	1	0	2	1	1	0	0	1	1	0	0		1	1	1	0	1	0	0	2	0			1			0	1	1	0	1	1	1	2	0	1	0	0	1	1
598	JH99053	1	2	0	1	0	0	18	0	1	0	1	1	1	0	0	2	0	1	0		1	1	1	0	1	0	0	0	0			1			0	1	1	1	1	1	1	1	1	0	0	0		1
599	MU99054	1	2	0	1	0	0	16	1	0	1	1	1	1	0	0	2	0	1	0	1	1	0						0				0	0	1	0	1	1	1	1	1	1	1	1	0	0	0	1	1
600	DL99055	1	2	0	1	0	0	16	1	0	1	1	1	1	0	0	2	0	1	0	1	1	0						0				0	0	0	0	1	1	1	1	1	1	4	0	0	0	1	1	1
601	ER99056	1	2	0	1	0	0	18	0	1	1	1	1	1	0	0	2	0	1	0	1	1	0						0				0	0	0	0	2	1	0	1	1	1	4	0	0	0	1	1	1
602	PE99057	1	2	0	1	0	0	19	0	1	1	1	1	1	0	0	2	0	1	0	1	1	1	0	1	1	0	0	2				0	0	1	0	1	1	0	1	1	1	4	0	0	0	1	1	1
603	ML99058	0	2	0	1	0	0	16	1	0	1	1	1	1	0	0	2	0	1	0	1	1	1	0	1	1	0	0	2				0	0	0	0	1	1	0	1	1	1	4	0	0	0	1	1	1
604	AI99059	1	2	0	1	0	0	17	1	0	1	1	1	1	0	0	2	0	1	0	1	1	1	1	1	1	0	0	0	0			0	0	1	0	1	1	1	1	1	1	2	0	1	0	0	1	1
605	SN99060	1	2	0	1	0	0	19	0	1	1	1	1	1	0	0	2	0	1	0	1	1	1	1	1	1	0	0	2				0	0	1	0	1	1	1	1	1	1	1	1	0	0	0	1	1
606	LE88061	1	2	0	1	0	0	18	0	1	0	1	1	1	0	0	2	0	1	0		1	1	0	0	1	0	0					1			0	2	1	0	1	1	1	1	1	0	0	0	1	1
607	LA99062	1	2	0	1	0	0	17	1	0	0	1	1	1	0	0	1	1	0	0		1	0										0	0	1	0	1	1	1	1	1	1	4	0	0	0	1	1	1
608	HE78063	1	2	0	1	0	0	17	1	0	0	1	1	1	0	0	3	0	0	1		1	1	0	0	1	0	0	0	0			1			0	2	1	0	1	1	1	4	0	0	0	1	1	1
609	EE01064	1	2	0	1	0	0	19	0	1	0	1	1	1	0	0	2	0	1	0		1	1	1	1	1	0	0	2	0			0	0	0	0	1	1	0	1	0	1	4	0	0	0	1	1	1
610	JE01065	1	2	0	1	0	0	18	0	1	0	2	1	1	0	0	2	0	1	0		1	1	1	0	1	0	0	0	0			1			0	1	1	1	1	0	1	4	0	0	0	1	1	1
611	JE01051	0	2	0	1	0	0	19	0	1	0	1	1	1	0	0	3	0	0	1		1	1	0	1	1	0	0	1	0			1			0	2	1	1	0	1	1	1	1	0	0	0	0	1
612	RE01050	1	2	0	1	0	0	17	1	0	0	1	1	1	0	0	2	0	1	0		1	0										0	0	0	0	1	1	1	1	1	1	1	1	0	0	0	1	1
613	RA99049	1	2	0	1	0	0	18	0	1	0	1	1	1	0	0	2	0	1	0		1	1	0	0	1	0	0	0	0			0	0	0	0	1	1	1	1	0	1	1	1	0	0	0	0	2
614	JB99048	1	2	0	1	0	0	18	0	1	1	1	1	1	0	0	1	1	0	0	1	1	0						0				0	1	0	0	1	1	1	1	1	1	1	1	0	0	0	1	1
615	BO88047	1	2	0	1	0	0	16	1	0	0	1	1	1	0	0	2	0	1	0		1	0						0				0	0	1	0	1	1	1	1	1	1	1	1	0	0	0	1
616	FR01046	1	2	0	1	0	0	19	0	1	1	1	1	1	0	0	3	0	0	1	1	1	1	0	1	1	0	0	2				0	0	0	0	1	1	1	1	1	1	4	0	0	0	1	1	1
617	JR01019	1	2	0	1	0	0	18	0	1	1	1	1	1	0	0	2	0	1	0	1	1	1	1	0	1	0	0	1				0	0	0	0	1	1	1	1	1	1	1	1	0	0	0	1	1
618	RH99020	1	2	0	1	0	0	15	1	0	0	1	1	1	0	0	2	0	1	0		1	0										0	0	0	0	1	1	1	1	0	1	2	0	1	0	0	1	1
619	MY99021	1	2	0	1	0	0	19	0	1	0	1	1	1	0	0	3	0	0	1		1	1	1	0	1	0	0	1				1			0	1	1	1	1	1	1	4	0	0	0	1	1	1
620	EE44022	0	2	0	1	0	0	19	0	1	0	1	1	1	0	0	3	0	0	1		1	1	1	0	1	0	0	1				0	0	0	0	1	1	1	1	1	1	4	0	0	0	1	1	1
621	BA33023	1	2	0	1	0	0	16	1	0	0	1	1	1	0	0	2	0	1	0		1	0										0	0	1	0	1	1	1	1	0	1	1	1	0	0	0	1	2
622	AA01060	1	2	0	1	0	0	19	0	1	1	1	1	1	0	0	2	0	1	0	1	1	1	1	1	1	0	0	2				0	0	1	0	1	1	1	1	1	1	1	1	0	0	0	1	1
624	LE01061	1	2	0	1	0	0	18	0	1	0	1	1	1	0	0	2	0	1	0		1	1	0	0	1	0	0					1			0	2	1	0	1	1	1	1	1	0	0	0	1	1
624	LA01062	1	2	0	1	0	0	17	1	0	0	1	1	1	0	0	2	0	1	0		1	0										0	0	1	0	1	1	1	1	1	1	4	0	0	0	1	1	1
625	HE66063	1	2	0	1	0	0	17	1	0	0	1	1	1	0	0	2	0	1	0		1	1	0	0	1	0	0	0	0			1			0	2	1	0	1	1	1	4	0	0	0	1	1	1
626	BE66064	1	2	0	1	0	0	19	0	1	0	1	1	1	0	0	2	0	1	0		1	1	1	1	1	0	0	2	0			0	0	0	0	1	1	0	1	0	1	4	0	0	0	1	1	1
627	JC99065	1	2	0	1	0	0	18	0	1	0	2	1	1	0	0	2	0	1	0		1	1	1	0	1	0	0	0	0			1			0	1	1	1	1	0	1	4	0	0	0	1	1	1
628	JE88051	0	2	0	1	0	0	19	0	1	0	1	1	1	0	0	3	0	0	1		1	1	0	1	1	0	0	1	0			1			0	2	1	1	0	1	1	1	1	0	0	0	0	1
[truncated: 27 more columns]

## Sheet: Sheet2
Commune :
	1. Makiso
	2. Tshopo
	3. Mangobo
	4. Kabondo
Sexe
	1. Masculin
	0. Feminin
Etat civil
	1. Célibataire
	2. Mariage ou union libre
	3. Autres
Occupation
	1. Eleve/etudiant
	2. Avec emploi
	3. Sans emploi
Niveau d'étude
	1. Non scolarisé/primaire
	2. Secondaire
	3. Universitaire
Utilisation de preervatif
	1. Toujours
	2. par moment
	0. non
